# Supplementary material for: Di-μ-chlorido-bis­{[4-amino-3,5-bis­(2-pyrid­yl)-4H-1,2,4-triazole-κN 1]chloridomercury(II)}
Source: Acta Crystallogr Sect E Struct Rep Online. 2011 Aug 2;67(Pt 9):m1180. doi: 10.1107/S1600536811029886 (PMC3200639; doi:10.1107/S1600536811029886)
Supplement: Supplementary file 1 [file e-67-m1180-sup1.cif]

##############################################################################
#                                                                            #
# This CIF contains the data in a paper accepted for publication in          #
# Acta Crystallographica Section E. It conforms to the requirements of       #
# Notes for Authors for Acta Crystallographica Section E, and has been       #
# peer reviewed under the auspices of the IUCr Commission on Journals.       #
#                                                                            #
# Full details of the Crystallographic Information File format               #
# are given in the paper "The Crystallographic Information File (CIF):       #
# a New Standard Archive File for Crystallography" by S. R. Hall, F. H.      #
# Allen and I. D. Brown [Acta Cryst. (1991), A47, 655-685].                  #
#                                                                            #
# The current version of the core CIF dictionary is obtainable from          #
# ftp://ftp.iucr.org/pub/cif_core.dic.                                       #
#                                                                            #
# Software is freely available for graphical display of the structure(s)     #
# in this CIF. For information consult the CIF software page                 #
# http://www.iucr.org/resources/cif/software.                                #
#                                                                            #
# This file may be used for bona fide research purposes within the           #
# scientific community so long as proper attribution is given to the journal # 
# article from which it was obtained.                                        #
#                                                                            #
##############################################################################
data_I
_audit_creation_method     SHELXL-97
_chemical_name_systematic
;
Di-\m-chlorido-bis{[4-amino-3,5-bis(2-pyridyl)-4<i>H</i>-1,2,4-
triazole-\k<i>N</i>^1^]chloridomercury(II)}
;
_chemical_name_common
;
;
_chemical_formula_moiety     'C24 H20 Cl4 Hg2 N12'
_chemical_formula_sum     'C24 H20 Cl4 Hg2 N12'
_chemical_formula_iupac     '[Hg2 Cl4 (C12 H10 N6)2]'
_chemical_formula_weight     1019.50
_chemical_melting_point     ?
_symmetry_cell_setting     orthorhombic
_symmetry_space_group_name_H-M     'P b c a'
_symmetry_space_group_name_hall     '-P 2ac 2ab'
loop_
    _symmetry_equiv_pos_as_xyz
    'x, y, z'
    '-x+1/2, -y, z+1/2'
    '-x, y+1/2, -z+1/2'
    'x+1/2, -y+1/2, -z'
    '-x, -y, -z'
    'x-1/2, y, -z-1/2'
    'x, -y-1/2, z-1/2'
    '-x-1/2, y-1/2, z'
_cell_length_a     11.3634(4)
_cell_length_b     14.9962(6)
_cell_length_c     17.2328(7)
_cell_angle_alpha     90.00
_cell_angle_beta     90.00
_cell_angle_gamma     90.00
_cell_volume     2936.6(2)
_cell_formula_units_Z     4
_cell_measurement_reflns_used     5032
_cell_measurement_theta_min     2.54
_cell_measurement_theta_max     28.09
_cell_measurement_temperature     296(2)
_exptl_crystal_description     block
_exptl_crystal_colour     colourless
_exptl_crystal_size_max     0.28
_exptl_crystal_size_mid     0.22
_exptl_crystal_size_min     0.20
_exptl_crystal_density_diffrn     2.306
_exptl_crystal_density_meas     ?
_exptl_crystal_density_method     'not measured'
_exptl_crystal_F_000     1904
_exptl_absorpt_coefficient_mu     10.847
_exptl_absorpt_correction_type     multi-scan
_exptl_absorpt_process_details     '(SADABS; Sheldrick, 1996)'
_exptl_absorpt_correction_T_min     0.474783
_exptl_absorpt_correction_T_max     1.000000
_exptl_special_details     ?
_diffrn_ambient_temperature     296(2)
_diffrn_radiation_type     MoK\a
_diffrn_radiation_wavelength     0.71073
_diffrn_radiation_source     'fine-focus sealed tube'
_diffrn_radiation_monochromator     graphite
_diffrn_measurement_device_type     'Bruker SMART CCD area-detector'
_diffrn_measurement_method     'phi and omega scans'
_diffrn_detector_area_resol_mean     ?
_diffrn_reflns_number     14063
_diffrn_reflns_av_R_equivalents     0.0230
_diffrn_reflns_av_sigmaI/netI     0.0169
_diffrn_reflns_theta_min     2.36
_diffrn_reflns_theta_max     25.03
_diffrn_reflns_theta_full     25.03
_diffrn_measured_fraction_theta_max     1.000
_diffrn_measured_fraction_theta_full     1.000
_diffrn_reflns_limit_h_min     -8
_diffrn_reflns_limit_h_max     13
_diffrn_reflns_limit_k_min     -16
_diffrn_reflns_limit_k_max     17
_diffrn_reflns_limit_l_min     -20
_diffrn_reflns_limit_l_max     19
_diffrn_standards_number     ?
_diffrn_standards_interval_count     ?
_diffrn_standards_interval_time     ?
_diffrn_standards_decay_%     ?
_refine_special_details
;
Refinement of <i>F</i>^2^ against ALL reflections. The weighted <i>R</i>-factor
<i>wR</i> and goodness of fit <i>S</i> are based on <i>F</i>^2^, conventional
<i>R</i>-factors <i>R</i> are based on <i>F</i>, with <i>F</i> set to zero for
negative <i>F</i>^2^. The threshold expression of <i>F</i>^2^ >
\s(<i>F</i>^2^) is used only for calculating <i>R</i>-factors(gt) <i>etc</i>.
and is not relevant to the choice of reflections for refinement.
<i>R</i>-factors based on <i>F</i>^2^ are statistically about twice as large
as those based on <i>F</i>, and <i>R</i>- factors based on ALL data will be
even larger.
;
_reflns_number_total     2596
_reflns_number_gt     2071
_reflns_threshold_expression     I>2sigma(I)
_refine_ls_structure_factor_coef     Fsqd
_refine_ls_matrix_type     full
_refine_ls_R_factor_all     0.0335
_refine_ls_R_factor_gt     0.0224
_refine_ls_wR_factor_gt     0.0523
_refine_ls_wR_factor_ref     0.0583
_refine_ls_goodness_of_fit_ref     1.077
_refine_ls_restrained_S_all     1.077
_refine_ls_number_reflns     2596
_refine_ls_number_parameters     190
_refine_ls_number_restraints     0
_refine_ls_hydrogen_treatment     constr
_refine_ls_weighting_scheme     calc
_refine_ls_weighting_details
         'calc w=1/[\s^2^(Fo^2^)+(0.0280P)^2^+2.8778P] where P=(Fo^2^+2Fc^2^)/3'
_atom_sites_solution_hydrogens     geom
_atom_sites_solution_primary     direct
_atom_sites_solution_secondary     difmap
_refine_ls_shift/su_max     0.001
_refine_ls_shift/su_mean     0.000
_refine_diff_density_max     0.529
_refine_diff_density_min     -1.260
_refine_ls_extinction_method     none
_refine_ls_extinction_coef     ?
loop_
    _atom_type_symbol
    _atom_type_description
    _atom_type_scat_dispersion_real
    _atom_type_scat_dispersion_imag
    _atom_type_scat_source
    'C' 'C' 0.0033 0.0016
                         'International Tables Vol C Tables 4.2.6.8 and 6.1.1.4'
    'H' 'H' 0.0000 0.0000
                         'International Tables Vol C Tables 4.2.6.8 and 6.1.1.4'
    'N' 'N' 0.0061 0.0033
                         'International Tables Vol C Tables 4.2.6.8 and 6.1.1.4'
    'Cl' 'Cl' 0.1484 0.1585
                         'International Tables Vol C Tables 4.2.6.8 and 6.1.1.4'
    'Hg' 'Hg' -2.3894 9.2266
                         'International Tables Vol C Tables 4.2.6.8 and 6.1.1.4'
_computing_data_collection     'SMART (Bruker, 2007)'
_computing_cell_refinement     'SAINT (Bruker, 2007)'
_computing_data_reduction     'SAINT (Bruker, 2007)'
_computing_structure_solution     'SHELXS97 (Sheldrick, 2008)'
_computing_structure_refinement     'SHELXL97 (Sheldrick, 2008)'
_computing_molecular_graphics     'DIAMOND (Brandenburg, 1999)'
_computing_publication_material     'SHELXTL (Sheldrick, 2008)'
loop_
    _atom_site_type_symbol
    _atom_site_label
    _atom_site_fract_x
    _atom_site_fract_y
    _atom_site_fract_z
    _atom_site_U_iso_or_equiv
    _atom_site_adp_type
    _atom_site_calc_flag
    _atom_site_refinement_flags
    _atom_site_occupancy
    _atom_site_symmetry_multiplicity
    _atom_site_disorder_assembly
    _atom_site_disorder_group
    Hg Hg1 0.661120(15) 0.459756(11) 0.997612(9) 0.04268(8) Uani d . 1 1 . .
    Cl Cl1 0.66817(10) 0.31955(7) 0.92929(6) 0.0460(3) Uani d . 1 1 . .
    Cl Cl2 0.53708(10) 0.57586(7) 0.92105(6) 0.0486(3) Uani d . 1 1 . .
    N N1 0.7468(3) 0.5214(2) 1.11219(19) 0.0384(8) Uani d . 1 1 . .
    N N2 0.8392(3) 0.5359(2) 0.9665(2) 0.0381(9) Uani d . 1 1 . .
    N N3 0.8938(3) 0.5633(2) 0.89923(19) 0.0377(8) Uani d . 1 1 . .
    N N4 0.9726(3) 0.63366(19) 0.99779(15) 0.0266(7) Uani d . 1 1 . .
    N N5 1.0319(3) 0.6981(2) 1.04316(18) 0.0356(8) Uani d . 1 1 . .
    H H5A 1.0021 0.7495 1.0264 0.053 Uiso d R 1 1 . .
    H H5B 1.1086 0.6932 1.0335 0.053 Uiso d R 1 1 . .
    N N6 1.1599(3) 0.6863(2) 0.89418(19) 0.0413(9) Uani d . 1 1 . .
    C C1 0.9194(4) 0.5833(3) 1.1697(2) 0.0377(10) Uani d . 1 1 . .
    H H1 0.9916 0.6116 1.1636 0.045 Uiso calc R 1 1 . .
    C C2 0.8783(5) 0.5612(3) 1.2427(2) 0.0489(12) Uani d . 1 1 . .
    H H2 0.9231 0.5735 1.2866 0.059 Uiso calc R 1 1 . .
    C C3 0.7707(5) 0.5210(3) 1.2493(3) 0.0554(13) Uani d . 1 1 . .
    H H3 0.7406 0.5068 1.2980 0.066 Uiso calc R 1 1 . .
    C C4 0.7081(4) 0.5017(3) 1.1836(3) 0.0504(12) Uani d . 1 1 . .
    H H4 0.6354 0.4738 1.1888 0.060 Uiso calc R 1 1 . .
    C C5 0.8509(4) 0.5626(3) 1.1058(2) 0.0326(9) Uani d . 1 1 . .
    C C6 0.8872(4) 0.5792(3) 1.0255(2) 0.0292(8) Uani d . 1 1 . .
    C C7 0.9726(3) 0.6220(2) 0.9190(2) 0.0286(8) Uani d . 1 1 . .
    C C8 1.0551(3) 0.6651(2) 0.8653(2) 0.0300(9) Uani d . 1 1 . .
    C C9 1.0248(4) 0.6771(3) 0.7884(2) 0.0438(10) Uani d . 1 1 . .
    H H9 0.9512 0.6599 0.7702 0.053 Uiso calc R 1 1 . .
    C C10 1.1062(5) 0.7153(3) 0.7393(2) 0.0506(13) Uani d . 1 1 . .
    H H10 1.0883 0.7250 0.6873 0.061 Uiso calc R 1 1 . .
    C C11 1.2143(5) 0.7389(3) 0.7688(3) 0.0536(13) Uani d . 1 1 . .
    H H11 1.2710 0.7650 0.7371 0.064 Uiso calc R 1 1 . .
    C C12 1.2368(4) 0.7232(3) 0.8453(3) 0.0515(12) Uani d . 1 1 . .
    H H12 1.3102 0.7392 0.8646 0.062 Uiso calc R 1 1 . .
loop_
    _atom_site_aniso_label
    _atom_site_aniso_U_11
    _atom_site_aniso_U_22
    _atom_site_aniso_U_33
    _atom_site_aniso_U_12
    _atom_site_aniso_U_13
    _atom_site_aniso_U_23
    Hg1 0.04114(12) 0.03899(12) 0.04791(13) -0.00931(7) 0.00559(8) -0.00763(7)
    Cl1 0.0512(7) 0.0409(6) 0.0458(6) -0.0077(5) 0.0005(5) -0.0119(5)
    Cl2 0.0474(7) 0.0458(6) 0.0524(7) 0.0020(5) 0.0129(5) 0.0116(5)
    N1 0.038(2) 0.0356(19) 0.0413(19) -0.0031(16) 0.0071(16) 0.0029(15)
    N2 0.039(2) 0.039(2) 0.0355(19) -0.0087(17) 0.0010(16) -0.0032(16)
    N3 0.041(2) 0.040(2) 0.0321(18) -0.0088(17) 0.0007(16) -0.0049(15)
    N4 0.0283(17) 0.0246(16) 0.0271(16) -0.0013(13) -0.0005(14) -0.0011(13)
    N5 0.042(2) 0.0365(19) 0.0283(17) -0.0086(16) -0.0004(16) -0.0082(14)
    N6 0.042(2) 0.048(2) 0.0347(18) -0.0137(17) 0.0009(16) 0.0035(16)
    C1 0.043(3) 0.037(2) 0.033(2) 0.0008(19) 0.0031(19) 0.0026(18)
    C2 0.063(3) 0.049(3) 0.035(2) 0.005(3) 0.004(2) 0.004(2)
    C3 0.073(4) 0.053(3) 0.040(3) 0.002(3) 0.021(3) 0.008(2)
    C4 0.051(3) 0.047(3) 0.054(3) -0.007(2) 0.017(2) 0.009(2)
    C5 0.036(2) 0.024(2) 0.038(2) 0.0060(18) 0.0041(18) 0.0025(17)
    C6 0.030(2) 0.025(2) 0.0319(19) 0.0008(17) 0.0031(17) -0.0020(16)
    C7 0.033(2) 0.0270(19) 0.0261(18) 0.0032(17) -0.0026(17) -0.0008(15)
    C8 0.037(2) 0.028(2) 0.0251(19) 0.0000(18) 0.0040(17) -0.0004(15)
    C9 0.052(3) 0.047(3) 0.032(2) -0.002(2) -0.007(2) -0.0006(18)
    C10 0.085(4) 0.041(2) 0.026(2) 0.003(3) 0.007(2) 0.0065(18)
    C11 0.072(4) 0.045(3) 0.044(3) -0.011(3) 0.017(3) 0.004(2)
    C12 0.050(3) 0.051(3) 0.054(3) -0.018(2) 0.005(2) 0.002(2)
_geom_special_details
;
All e.s.d.'s (except the e.s.d. in the dihedral angle between two l.s. planes)
are estimated using the full covariance matrix. The cell e.s.d.'s are taken
into account individually in the estimation of e.s.d.'s in distances, angles
and torsion angles; correlations between e.s.d.'s in cell parameters are only
used when they are defined by crystal symmetry. An approximate (isotropic)
treatment of cell e.s.d.'s is used for estimating e.s.d.'s involving l.s.
planes.
;
loop_
    _geom_bond_atom_site_label_1
    _geom_bond_atom_site_label_2
    _geom_bond_site_symmetry_2
    _geom_bond_distance
    _geom_bond_publ_flag
    Hg1 N2 . 2.385(3) ?
    Hg1 N1 . 2.388(3) ?
    Hg1 Cl1 . 2.4111(10) ?
    Hg1 Cl2 . 2.5998(11) ?
    Hg1 Cl2 5_667 2.7061(11) ?
    Cl2 Hg1 5_667 2.7061(11) ?
    N1 C5 . 1.339(5) ?
    N1 C4 . 1.340(5) ?
    N2 C6 . 1.324(5) ?
    N2 N3 . 1.378(5) ?
    N3 C7 . 1.301(5) ?
    N4 C6 . 1.355(5) ?
    N4 C7 . 1.368(4) ?
    N4 N5 . 1.414(4) ?
    N5 H5A . 0.8901 ?
    N5 H5B . 0.8900 ?
    N6 C8 . 1.329(5) ?
    N6 C12 . 1.333(5) ?
    C1 C2 . 1.383(6) ?
    C1 C5 . 1.384(6) ?
    C1 H1 . 0.9300 ?
    C2 C3 . 1.368(7) ?
    C2 H2 . 0.9300 ?
    C3 C4 . 1.368(7) ?
    C3 H3 . 0.9300 ?
    C4 H4 . 0.9300 ?
    C5 C6 . 1.465(5) ?
    C7 C8 . 1.468(5) ?
    C8 C9 . 1.380(5) ?
    C9 C10 . 1.378(6) ?
    C9 H9 . 0.9300 ?
    C10 C11 . 1.376(8) ?
    C10 H10 . 0.9300 ?
    C11 C12 . 1.365(6) ?
    C11 H11 . 0.9300 ?
    C12 H12 . 0.9300 ?
loop_
    _geom_angle_atom_site_label_1
    _geom_angle_atom_site_label_2
    _geom_angle_atom_site_label_3
    _geom_angle_site_symmetry_1
    _geom_angle_site_symmetry_3
    _geom_angle
    _geom_angle_publ_flag
    N2 Hg1 N1 . . 69.78(12) ?
    N2 Hg1 Cl1 . . 106.24(9) ?
    N1 Hg1 Cl1 . . 136.70(9) ?
    N2 Hg1 Cl2 . . 91.45(9) ?
    N1 Hg1 Cl2 . . 112.43(8) ?
    Cl1 Hg1 Cl2 . . 110.74(4) ?
    N2 Hg1 Cl2 . 5_667 156.52(9) ?
    N1 Hg1 Cl2 . 5_667 89.27(8) ?
    Cl1 Hg1 Cl2 . 5_667 96.23(4) ?
    Cl2 Hg1 Cl2 . 5_667 86.78(3) ?
    Hg1 Cl2 Hg1 . 5_667 93.22(3) ?
    C5 N1 C4 . . 117.9(4) ?
    C5 N1 Hg1 . . 118.1(3) ?
    C4 N1 Hg1 . . 122.7(3) ?
    C6 N2 N3 . . 108.4(3) ?
    C6 N2 Hg1 . . 114.3(3) ?
    N3 N2 Hg1 . . 135.5(3) ?
    C7 N3 N2 . . 106.9(3) ?
    C6 N4 C7 . . 105.9(3) ?
    C6 N4 N5 . . 123.9(3) ?
    C7 N4 N5 . . 129.4(3) ?
    N4 N5 H5A . . 103.4 ?
    N4 N5 H5B . . 107.9 ?
    H5A N5 H5B . . 112.5 ?
    C8 N6 C12 . . 116.7(4) ?
    C2 C1 C5 . . 118.7(4) ?
    C2 C1 H1 . . 120.6 ?
    C5 C1 H1 . . 120.6 ?
    C3 C2 C1 . . 118.9(4) ?
    C3 C2 H2 . . 120.6 ?
    C1 C2 H2 . . 120.6 ?
    C2 C3 C4 . . 119.3(4) ?
    C2 C3 H3 . . 120.4 ?
    C4 C3 H3 . . 120.4 ?
    N1 C4 C3 . . 122.9(5) ?
    N1 C4 H4 . . 118.6 ?
    C3 C4 H4 . . 118.6 ?
    N1 C5 C1 . . 122.3(4) ?
    N1 C5 C6 . . 113.9(4) ?
    C1 C5 C6 . . 123.7(4) ?
    N2 C6 N4 . . 108.6(3) ?
    N2 C6 C5 . . 121.7(4) ?
    N4 C6 C5 . . 129.6(4) ?
    N3 C7 N4 . . 110.3(3) ?
    N3 C7 C8 . . 124.9(3) ?
    N4 C7 C8 . . 124.8(3) ?
    N6 C8 C9 . . 123.5(4) ?
    N6 C8 C7 . . 116.2(3) ?
    C9 C8 C7 . . 120.2(4) ?
    C10 C9 C8 . . 118.4(4) ?
    C10 C9 H9 . . 120.8 ?
    C8 C9 H9 . . 120.8 ?
    C11 C10 C9 . . 118.7(4) ?
    C11 C10 H10 . . 120.6 ?
    C9 C10 H10 . . 120.6 ?
    C12 C11 C10 . . 118.6(4) ?
    C12 C11 H11 . . 120.7 ?
    C10 C11 H11 . . 120.7 ?
    N6 C12 C11 . . 124.1(5) ?
    N6 C12 H12 . . 118.0 ?
    C11 C12 H12 . . 118.0 ?
loop_
    _geom_torsion_atom_site_label_1
    _geom_torsion_atom_site_label_2
    _geom_torsion_atom_site_label_3
    _geom_torsion_atom_site_label_4
    _geom_torsion_site_symmetry_1
    _geom_torsion_site_symmetry_2
    _geom_torsion_site_symmetry_3
    _geom_torsion_site_symmetry_4
    _geom_torsion
    _geom_torsion_publ_flag
    N2 Hg1 Cl2 Hg1 . . . 5_667 -156.57(9) ?
    N1 Hg1 Cl2 Hg1 . . . 5_667 -87.88(9) ?
    Cl1 Hg1 Cl2 Hg1 . . . 5_667 95.44(4) ?
    Cl2 Hg1 Cl2 Hg1 5_667 . . 5_667 0.0 ?
    N2 Hg1 N1 C5 . . . . -3.4(3) ?
    Cl1 Hg1 N1 C5 . . . . 89.1(3) ?
    Cl2 Hg1 N1 C5 . . . . -86.3(3) ?
    Cl2 Hg1 N1 C5 5_667 . . . -172.6(3) ?
    N2 Hg1 N1 C4 . . . . -169.9(4) ?
    Cl1 Hg1 N1 C4 . . . . -77.4(4) ?
    Cl2 Hg1 N1 C4 . . . . 107.1(3) ?
    Cl2 Hg1 N1 C4 5_667 . . . 20.9(3) ?
    N1 Hg1 N2 C6 . . . . -5.9(3) ?
    Cl1 Hg1 N2 C6 . . . . -140.4(3) ?
    Cl2 Hg1 N2 C6 . . . . 107.5(3) ?
    Cl2 Hg1 N2 C6 5_667 . . . 22.2(4) ?
    N1 Hg1 N2 N3 . . . . -168.5(4) ?
    Cl1 Hg1 N2 N3 . . . . 57.0(4) ?
    Cl2 Hg1 N2 N3 . . . . -55.1(4) ?
    Cl2 Hg1 N2 N3 5_667 . . . -140.3(3) ?
    C6 N2 N3 C7 . . . . -0.1(4) ?
    Hg1 N2 N3 C7 . . . . 163.2(3) ?
    C5 C1 C2 C3 . . . . -1.0(6) ?
    C1 C2 C3 C4 . . . . 1.6(7) ?
    C5 N1 C4 C3 . . . . -0.9(7) ?
    Hg1 N1 C4 C3 . . . . 165.7(4) ?
    C2 C3 C4 N1 . . . . -0.6(7) ?
    C4 N1 C5 C1 . . . . 1.5(6) ?
    Hg1 N1 C5 C1 . . . . -165.7(3) ?
    C4 N1 C5 C6 . . . . 178.5(4) ?
    Hg1 N1 C5 C6 . . . . 11.3(4) ?
    C2 C1 C5 N1 . . . . -0.5(6) ?
    C2 C1 C5 C6 . . . . -177.3(4) ?
    N3 N2 C6 N4 . . . . -0.5(4) ?
    Hg1 N2 C6 N4 . . . . -167.7(2) ?
    N3 N2 C6 C5 . . . . -177.9(4) ?
    Hg1 N2 C6 C5 . . . . 14.9(5) ?
    C7 N4 C6 N2 . . . . 0.9(4) ?
    N5 N4 C6 N2 . . . . 171.6(3) ?
    C7 N4 C6 C5 . . . . 178.0(4) ?
    N5 N4 C6 C5 . . . . -11.2(6) ?
    N1 C5 C6 N2 . . . . -17.9(5) ?
    C1 C5 C6 N2 . . . . 159.1(4) ?
    N1 C5 C6 N4 . . . . 165.3(4) ?
    C1 C5 C6 N4 . . . . -17.8(7) ?
    N2 N3 C7 N4 . . . . 0.6(4) ?
    N2 N3 C7 C8 . . . . 176.7(3) ?
    C6 N4 C7 N3 . . . . -0.9(4) ?
    N5 N4 C7 N3 . . . . -171.0(4) ?
    C6 N4 C7 C8 . . . . -177.0(3) ?
    N5 N4 C7 C8 . . . . 12.9(6) ?
    C12 N6 C8 C9 . . . . 1.8(6) ?
    C12 N6 C8 C7 . . . . 178.2(4) ?
    N3 C7 C8 N6 . . . . -148.0(4) ?
    N4 C7 C8 N6 . . . . 27.6(5) ?
    N3 C7 C8 C9 . . . . 28.6(6) ?
    N4 C7 C8 C9 . . . . -155.9(4) ?
    N6 C8 C9 C10 . . . . -1.8(6) ?
    C7 C8 C9 C10 . . . . -178.1(4) ?
    C8 C9 C10 C11 . . . . 0.7(7) ?
    C9 C10 C11 C12 . . . . 0.2(7) ?
    C8 N6 C12 C11 . . . . -0.8(7) ?
    C10 C11 C12 N6 . . . . -0.2(7) ?
loop_
    _geom_hbond_atom_site_label_D
    _geom_hbond_atom_site_label_H
    _geom_hbond_atom_site_label_A
    _geom_hbond_site_symmetry_A
    _geom_hbond_distance_DH
    _geom_hbond_distance_HA
    _geom_hbond_distance_DA
    _geom_hbond_angle_DHA
    N5 H5A Cl2 4_567 0.89 2.80 3.446(3) 131
    N5 H5A Cl1 8_765 0.89 2.77 3.512(4) 142
    N5 H5B Cl1 5_767 0.89 2.62 3.452(4) 155
    N5 H5B N6 . 0.89 2.47 2.956(5) 115
data_global
_journal_date_recd_electronic     2011-07-12
_journal_date_accepted     2011-07-24
_journal_name_full     'Acta Crystallographica, Section E'
_journal_year     2011
_journal_volume     67
_journal_issue      9
_journal_page_first     m1180
_journal_page_last     m1180
_journal_paper_category     QM
_journal_coeditor_code     SU2294
_publ_contact_author_name     'Cheng-Peng Li'
_publ_contact_author_address
;
College of Chemistry,
Tianjin Key Laboratory of Structure and Performance of Functional Molecules,
Tianjin Normal University,
Tianjin 300387, People's Republic of China
;
_publ_contact_author_email     'tjnulicp@gmail.com'
_publ_contact_author_fax     '86-22-23766556'
_publ_contact_author_phone     '86-22-23766556'
_publ_section_title
;\
Di-\m-chlorido-bis{[4-amino-3,5-bis(2-pyridyl)-4<i>H</i>-1,2,4-triazole-\
\k<i>N</i>^1^]chloridomercury(II)}
;
loop_
    _publ_author_name
    _publ_author_footnote
    _publ_author_address
    'Guo, Jian' .
;
College of Chemistry,
Tianjin Key Laboratory of Structure and Performance of Functional Molecules,
Tianjin Normal University,
Tianjin 300387, People's Republic of China
;
    'Tang, Min' .
;
College of Chemistry,
Tianjin Key Laboratory of Structure and Performance of Functional Molecules,
Tianjin Normal University,
Tianjin 300387, People's Republic of China
;
    'Chen, Jing' .
;
College of Chemistry,
Tianjin Key Laboratory of Structure and Performance of Functional Molecules,
Tianjin Normal University,
Tianjin 300387, People's Republic of China
;
    'Li, Cheng-Peng' .
;
College of Chemistry,
Tianjin Key Laboratory of Structure and Performance of Functional Molecules,
Tianjin Normal University,
Tianjin 300387, People's Republic of China
;
