# Supplementary material for: Di-μ-chlorido-bis­{[4-amino-3,5-bis­(2-pyrid­yl)-4H-1,2,4-triazole-κN 1]chloridomercury(II)}
Source: Acta Crystallogr Sect E Struct Rep Online. 2011 Aug 2;67(Pt 9):m1180. doi: 10.1107/S1600536811029886 (PMC3200639; doi:10.1107/S1600536811029886)
Supplement: Supplementary file 2 [file e-67-m1180-Isup2.hkl]

# 
# h,k,l, Fc-squared, Fo-squared, sigma(Fo-squared) and status flag 
# 
data_I
_shelx_title ' 090309B in Pbca' 
_shelx_refln_list_code          4 
_shelx_F_calc_maximum      698.20 
_exptl_crystal_F_000      1904.00 
_reflns_d_resolution_high  0.8400 
 
loop_ 
 _symmetry_equiv_pos_as_xyz 
 'x, y, z' 
 '-x+1/2, -y, z+1/2' 
 '-x, y+1/2, -z+1/2' 
 'x+1/2, -y+1/2, -z' 
 '-x, -y, -z' 
 'x-1/2, y, -z-1/2' 
 'x, -y-1/2, z-1/2' 
 '-x-1/2, y-1/2, z' 
 
_cell_length_a    11.3634 
_cell_length_b    14.9962 
_cell_length_c    17.2328 
_cell_angle_alpha  90.000 
_cell_angle_beta   90.000 
_cell_angle_gamma  90.000 
 
_shelx_F_squared_multiplier     1.000 
 
loop_ 
 _refln_index_h 
 _refln_index_k 
 _refln_index_l 
 _refln_F_squared_calc 
 _refln_F_squared_meas 
 _refln_F_squared_sigma 
 _refln_observed_status 
   2   0   0    42069.80    41240.68    583.07 o 
   4   0   0    66654.45    67096.27    951.28 o 
   6   0   0   193065.17   180998.91   3865.24 o 
   8   0   0     4197.60     3877.07    237.96 o 
  10   0   0    46220.15    46430.38   1130.81 o 
  12   0   0    16235.44    16422.66    594.99 o 
   2   1   0    26483.88    26646.92    313.47 o 
   4   1   0    35957.86    36381.91    379.61 o 
   6   1   0     6935.19     7464.76    126.41 o 
   8   1   0     6293.92     6173.05    116.76 o 
  10   1   0     5027.67     5168.03    205.92 o 
  12   1   0        6.55      -45.75    108.55 o 
   2   2   0    56605.22    57381.82    659.63 o 
   4   2   0    76530.34    75987.07    762.15 o 
   6   2   0    71064.37    67662.26    697.23 o 
   8   2   0      660.74      606.29     48.53 o 
  10   2   0    20613.89    21437.89    349.15 o 
  12   2   0     9625.00     9262.65    353.74 o 
   2   3   0   302970.59   267625.66   3036.18 o 
   4   3   0    69244.19    68461.47    797.53 o 
   6   3   0    13157.55    13857.18    182.94 o 
   8   3   0    19900.75    19864.53    257.70 o 
  10   3   0     6346.39     5946.81    168.88 o 
  12   3   0      873.06      889.85    142.29 o 
   0   4   0   113299.77   109001.63   1492.36 o 
   2   4   0   137894.05   132911.41   2249.37 o 
   4   4   0    17538.53    18150.23    264.22 o 
   6   4   0    17816.84    17125.57    244.93 o 
   8   4   0       25.03       -6.87     42.17 o 
  10   4   0     6621.85     6522.53    177.64 o 
  12   4   0     5402.31     5722.30    247.07 o 
   2   5   0   223275.30   211751.16   3094.90 o 
   4   5   0   105547.52   105602.37   1222.54 o 
   6   5   0    23195.45    24882.71    301.74 o 
   8   5   0    40342.40    40521.63    468.70 o 
  10   5   0    19195.02    18735.63    331.21 o 
  12   5   0     3347.92     3553.36    330.73 o 
   0   6   0      535.92      633.28    126.02 o 
   2   6   0    10933.01    11168.91    145.50 o 
   4   6   0       29.31       35.90     35.23 o 
   6   6   0     5487.36     5763.10    143.72 o 
   8   6   0       46.71      119.33     49.37 o 
  10   6   0     1827.20     1976.08    144.56 o 
  12   6   0      834.80     1249.15    156.94 o 
   2   7   0   175878.55   169964.45   1660.72 o 
   4   7   0   150401.52   148267.33   1705.31 o 
   6   7   0     8152.52     8941.60    147.92 o 
   8   7   0    48879.07    49228.70    561.75 o 
  10   7   0    16369.73    16964.77    320.19 o 
  12   7   0     3705.02     3902.65    223.36 o 
   0   8   0   112005.76   110149.73   1257.16 o 
   2   8   0      820.28      860.42     81.08 o 
   4   8   0    31206.08    32933.21    371.80 o 
   6   8   0    30472.11    31249.78    688.08 o 
   8   8   0     4355.37     4482.44    121.72 o 
  10   8   0     3949.11     4244.60    164.69 o 
  12   8   0     3717.51     3551.05    208.17 o 
   2   9   0    53825.39    51975.87    552.72 o 
   4   9   0    11821.82    11558.21    169.70 o 
   6   9   0      139.39      216.20     56.08 o 
   8   9   0    45396.96    46686.46    767.38 o 
  10   9   0      551.38      723.77    118.75 o 
   0  10   0    58466.11    58460.74    873.20 o 
   2  10   0    12040.91    11539.66    167.54 o 
   4  10   0    20949.96    22000.58    323.98 o 
   6  10   0    34791.36    34384.85    765.60 o 
   8  10   0     2224.45     2220.56    112.08 o 
  10  10   0     5648.91     6247.01    246.93 o 
   2  11   0     4515.41     4354.67    124.49 o 
   4  11   0     1426.71     1406.47     81.74 o 
   6  11   0      901.47      922.50     75.41 o 
   8  11   0     7792.33     8165.40    607.43 o 
  10  11   0        2.30      127.95    106.05 o 
   0  12   0    39705.50    38091.03    939.05 o 
   2  12   0    12561.08    12295.25    298.83 o 
   4  12   0    15759.20    16588.89    578.19 o 
   6  12   0    35312.17    36514.52    639.61 o 
   8  12   0      338.69      450.68     80.65 o 
  10  12   0     6337.61     6502.59    257.49 o 
   2  13   0      490.50      840.95    233.39 o 
   4  13   0      151.38      210.10     83.83 o 
   6  13   0     1042.62     1014.64    110.30 o 
   8  13   0      239.13      123.52     72.92 o 
   0  14   0    27513.54    26709.89    746.57 o 
   2  14   0    13210.96    12748.26    396.11 o 
   4  14   0    12764.88    13244.56    330.03 o 
   6  14   0    27128.29    26509.84    520.48 o 
   8  14   0     1339.12     1336.81    214.40 o 
   2  15   0    12258.90    12360.83    329.93 o 
   4  15   0     7810.15     7419.73    246.35 o 
   6  15   0      327.39      201.59     99.19 o 
   0  16   0     2626.67     2374.11    239.97 o 
   2  16   0     1563.00     1293.32    174.77 o 
   4  16   0     3141.17     2802.69    183.90 o 
   6  16   0     1045.60     1192.51    193.03 o 
   2  17   0     7525.18     7893.83    274.99 o 
   4  17   0     7192.44     7463.47    280.33 o 
   1   1   1    43752.41    44929.98    445.21 o 
   2   1   1    14414.69    14688.34    119.81 o 
   3   1   1   217080.19   196655.14   1453.79 o 
   4   1   1     1446.27     1592.35     31.36 o 
   5   1   1    39351.50    39290.84    293.89 o 
   6   1   1       80.18       48.85     18.79 o 
   7   1   1    38950.39    37942.10    296.16 o 
   8   1   1     1072.41     1104.99     39.11 o 
   9   1   1    61574.65    61128.75    468.43 o 
  10   1   1        5.38      -61.33     40.89 o 
  11   1   1      185.09      126.12     67.98 o 
  12   1   1       78.39       18.87     78.34 o 
  13   1   1     7840.49     7889.42    241.44 o 
   0   2   1     2738.40     2935.48     64.57 o 
   1   2   1    55356.36    54385.14    480.38 o 
   2   2   1    10608.72    11384.57     92.48 o 
   3   2   1     7966.00     8473.42     81.61 o 
   4   2   1     4036.33     4069.70     51.88 o 
   5   2   1    78082.50    75611.29    577.36 o 
   6   2   1        0.25       -6.28     18.39 o 
   7   2   1    16164.34    16117.86    156.32 o 
   8   2   1       10.93      -46.05     30.70 o 
   9   2   1      130.87      161.01     34.06 o 
  10   2   1       37.91       45.97     43.72 o 
  11   2   1    14998.48    13759.24    338.98 o 
  12   2   1      302.45      256.82     85.65 o 
  13   2   1     1017.24      901.10    105.26 o 
   1   3   1    90041.52    86469.60    639.17 o 
   2   3   1     9312.97     9943.68    100.39 o 
   3   3   1    35313.35    35476.58    262.77 o 
   4   3   1     1204.04     1303.85     32.49 o 
   5   3   1    14197.90    14984.16    140.07 o 
   6   3   1      323.88      388.90     31.55 o 
   7   3   1    20875.80    20904.69    183.79 o 
   8   3   1       43.49       39.91     27.85 o 
   9   3   1    19197.53    18965.19    199.83 o 
  10   3   1      201.43      220.02     48.08 o 
  11   3   1      330.47      362.02     77.82 o 
  12   3   1        0.66       -5.17     79.57 o 
  13   3   1     3205.54     3529.91    154.46 o 
   0   4   1    16686.36    17473.94    222.48 o 
   1   4   1    14969.53    13887.14    131.99 o 
   2   4   1      803.70      770.36     33.64 o 
   3   4   1     7492.58     8232.18    149.41 o 
   4   4   1      139.71      192.40     25.22 o 
   5   4   1    91188.48    89198.92    683.32 o 
   6   4   1     1748.31     1864.08     47.25 o 
   7   4   1    14180.01    14176.90    139.90 o 
   8   4   1      604.92      636.36     37.18 o 
   9   4   1      126.76      113.15     39.00 o 
  10   4   1       20.92        1.93     44.26 o 
  11   4   1    15516.48    15500.42    276.51 o 
  12   4   1       34.44      -63.61     93.05 o 
  13   4   1     1396.23     1115.07    112.16 o 
   1   5   1     5560.43     5746.77     61.79 o 
   2   5   1      943.02      909.43     28.67 o 
   3   5   1    51432.58    52294.77    555.45 o 
   4   5   1     1575.66     1522.31     43.83 o 
   5   5   1       81.95      122.43     30.29 o 
   6   5   1      130.38       61.37     26.63 o 
   7   5   1     7269.43     7649.89     97.36 o 
   8   5   1       89.53      109.14     32.85 o 
   9   5   1     1972.08     2243.69    102.23 o 
  10   5   1       30.38      -38.58     55.92 o 
  11   5   1      257.74      162.26     76.12 o 
  12   5   1        2.01       40.11     82.48 o 
   0   6   1        5.43      -24.21     16.14 o 
   1   6   1   154997.98   145452.94    905.80 o 
   2   6   1      539.32      560.36     23.02 o 
   3   6   1     2478.01     2653.92     79.99 o 
   4   6   1       77.88       62.31     24.54 o 
   5   6   1    95133.36    95332.07    735.74 o 
   6   6   1      225.06      194.40     31.12 o 
   7   6   1    62629.94    63467.92    516.11 o 
   8   6   1        0.13      -24.39     32.86 o 
   9   6   1     5778.00     5866.95    106.06 o 
  10   6   1       99.96       -0.87     60.33 o 
  11   6   1    18363.88    18839.11    338.78 o 
  12   6   1        2.67      -21.68     83.50 o 
   1   7   1     5319.58     5365.68     57.02 o 
   2   7   1     5976.15     6252.65     71.43 o 
   3   7   1      553.24      671.90     31.96 o 
   4   7   1       67.79       89.11     27.99 o 
   5   7   1     9382.26     9807.62    151.61 o 
   6   7   1      257.47      201.90     34.20 o 
   7   7   1      130.95      121.33     35.85 o 
   8   7   1        8.89      -43.70     35.52 o 
   9   7   1     5526.67     5629.64    107.98 o 
  10   7   1      210.96       87.38     64.30 o 
  11   7   1      205.05      194.51     81.17 o 
  12   7   1        0.02     -104.96     79.33 o 
   0   8   1     3232.73     3255.27     77.79 o 
   1   8   1    84003.65    82585.40    525.12 o 
   2   8   1     3461.82     3640.83     52.60 o 
   3   8   1    10216.22    10056.92    103.80 o 
   4   8   1      397.36      468.71     37.84 o 
   5   8   1    65798.34    67489.08    583.48 o 
   6   8   1       44.56       96.18     43.80 o 
   7   8   1    27812.76    29350.81    275.13 o 
   8   8   1      397.64      463.98     42.72 o 
   9   8   1     3388.61     3681.10     93.04 o 
  10   8   1      108.81       57.15     62.28 o 
  11   8   1    12643.48    13344.62    258.73 o 
  12   8   1        0.34      -70.73     78.49 o 
   1   9   1    17368.96    16941.46    134.43 o 
   2   9   1     1220.18     1312.20     45.56 o 
   3   9   1    34476.36    33604.49    268.02 o 
   4   9   1        8.07      -16.25     26.47 o 
   5   9   1    13705.31    13733.06    156.90 o 
   6   9   1      364.78      459.45     43.30 o 
   7   9   1     8968.03     9161.20    126.73 o 
   8   9   1     1578.93     1595.11     66.67 o 
   9   9   1    15035.78    15367.20    257.19 o 
  10   9   1        0.02       32.02     71.98 o 
  11   9   1      792.64     1004.54    115.65 o 
   0  10   1        0.99       41.81     31.92 o 
   1  10   1    13494.79    13617.23    126.46 o 
   2  10   1      615.60      539.62     39.66 o 
   3  10   1     4082.84     4054.34     73.90 o 
   4  10   1     1897.23     1863.93     55.78 o 
   5  10   1    12333.50    12823.67    145.66 o 
   6  10   1        6.14       -2.77     39.53 o 
   7  10   1     1029.92     1256.32     57.21 o 
   8  10   1        0.63       19.74     45.16 o 
   9  10   1     2419.91     2858.19    137.38 o 
  10  10   1      100.38       64.58     82.84 o 
  11  10   1     2097.39     2481.53    186.13 o 
   1  11   1     8870.53     8774.61     99.11 o 
   2  11   1      380.09      358.61     41.56 o 
   3  11   1    51070.94    50012.59    452.79 o 
   4  11   1      228.37      184.34     40.01 o 
   5  11   1     1530.49     1750.15     62.08 o 
   6  11   1       83.08      128.50     40.56 o 
   7  11   1     9761.85    10028.66    150.31 o 
   8  11   1      697.47      790.82     66.69 o 
   9  11   1    11859.67    12292.99    285.28 o 
  10  11   1      157.99       14.37     88.34 o 
   0  12   1     1832.07     1886.08     95.18 o 
   1  12   1     3256.29     3197.24     86.32 o 
   2  12   1      506.06      528.95     54.86 o 
   3  12   1     3832.51     3686.77    117.79 o 
   4  12   1      565.02      585.40     57.31 o 
   5  12   1     2454.39     2535.63     87.16 o 
   6  12   1      194.96      167.81     52.62 o 
   7  12   1     1053.50     1132.36     63.34 o 
   8  12   1        6.84       39.31     48.49 o 
   9  12   1     1722.35     1818.38     81.68 o 
   1  13   1     8086.01     7983.14    171.67 o 
   2  13   1      107.42      153.61     62.63 o 
   3  13   1    59854.42    58080.65    668.74 o 
   4  13   1     1033.71     1083.29     80.11 o 
   5  13   1     1194.50     1196.56     82.59 o 
   6  13   1      231.36      220.86     65.14 o 
   7  13   1     9914.79    10128.31    325.32 o 
   8  13   1        0.40     -110.21     73.47 o 
   9  13   1     9156.44     9683.40    498.65 o 
   0  14   1       12.68       30.98     85.00 o 
   1  14   1     5669.56     5687.53    151.19 o 
   2  14   1       39.95        3.42     57.05 o 
   3  14   1       98.72      169.60     64.73 o 
   4  14   1        0.08      -41.48     68.96 o 
   5  14   1     2434.29     2465.97    122.31 o 
   6  14   1       45.22       89.43     61.27 o 
   7  14   1     2662.57     3006.64    117.95 o 
   8  14   1       31.79      -78.55     64.88 o 
   1  15   1     7233.31     7167.93    175.78 o 
   2  15   1       32.82      -33.70     66.58 o 
   3  15   1    16666.19    15868.48    268.27 o 
   4  15   1       30.60       60.77     63.45 o 
   5  15   1      423.37      587.43     99.25 o 
   6  15   1      191.11       -2.82     68.99 o 
   7  15   1     8479.59     8388.27    309.83 o 
   0  16   1      128.14       43.83     96.13 o 
   1  16   1    15742.03    15565.86    342.20 o 
   2  16   1       48.81      -40.77     65.06 o 
   3  16   1      382.56      396.60     76.41 o 
   4  16   1      123.19       97.11     68.85 o 
   5  16   1     5808.10     6330.96    178.98 o 
   1  17   1      829.33      629.54     84.47 o 
   2  17   1       27.20      -37.34     67.61 o 
   3  17   1      884.01      900.96     93.86 o 
   4  17   1      142.82      106.14     74.86 o 
   0   0   2   487478.75   364862.00   7142.07 o 
   1   0   2     4383.82     4054.99     98.98 o 
   2   0   2    10436.33    11123.04    201.16 o 
   3   0   2    18018.52    18446.31    271.14 o 
   4   0   2   102161.43   101724.05   1158.39 o 
   5   0   2      740.35      745.79     38.27 o 
   6   0   2   241092.67   228357.94   4550.91 o 
   7   0   2     8786.88     8717.22    134.44 o 
   8   0   2     7993.91     7856.80    133.52 o 
   9   0   2      500.16      468.43    154.06 o 
  10   0   2    37818.72    36745.64    522.01 o 
  11   0   2      639.96      760.64    114.37 o 
  12   0   2    17477.73    16633.65    419.55 o 
  13   0   2      351.71      226.27    126.53 o 
   1   1   2     2544.07     2708.06     32.29 o 
   2   1   2    51351.14    50823.23    456.27 o 
   3   1   2    13600.53    14203.62    141.31 o 
   4   1   2    24215.38    24662.07    201.67 o 
   5   1   2     1832.06     1983.88     38.30 o 
   6   1   2      200.29      103.91     31.94 o 
   7   1   2      247.99      226.70     24.94 o 
   8   1   2     5648.43     5739.17     79.28 o 
   9   1   2      618.07      643.91     57.90 o 
  10   1   2     1467.30     1506.13     76.41 o 
  11   1   2       63.66       76.71     56.06 o 
  12   1   2        7.36       49.84     76.90 o 
  13   1   2      172.39        2.32     84.99 o 
   0   2   2   288019.66   234796.73   4962.48 o 
   1   2   2      716.06      766.11     36.33 o 
   2   2   2    31191.92    31108.75    243.07 o 
   3   2   2     3230.17     3420.79     44.51 o 
   4   2   2    70809.20    71300.92    542.53 o 
   5   2   2      704.03      661.56     29.40 o 
   6   2   2    89547.48    88927.58    680.18 o 
   7   2   2      303.51      352.59     26.85 o 
   8   2   2     2036.17     2038.08     51.99 o 
   9   2   2      389.12      434.34     46.02 o 
  10   2   2    19930.57    20221.73    236.31 o 
  11   2   2       84.54      171.08     60.82 o 
  12   2   2    10765.34    10611.17    236.43 o 
  13   2   2       26.65       51.75    117.09 o 
   1   3   2     7215.34     7533.07     69.23 o 
   2   3   2    81201.20    80752.70    655.39 o 
   3   3   2       20.19       10.19     14.37 o 
   4   3   2    67904.23    67629.77    483.49 o 
   5   3   2     1011.18      950.68     31.13 o 
   6   3   2     5338.87     5611.18     75.39 o 
   7   3   2       34.11       62.70     24.43 o 
   8   3   2    38581.15    38211.36    309.13 o 
   9   3   2      532.92      537.52     55.55 o 
  10   3   2     8817.09     8927.85    156.78 o 
  11   3   2      260.81      216.85     63.41 o 
  12   3   2      494.81      505.63    143.76 o 
  13   3   2        0.77      -59.28     89.32 o 
   0   4   2    15561.71    15881.77    309.63 o 
   1   4   2     5603.28     5925.68     62.16 o 
   2   4   2     6799.67     7121.34     77.38 o 
   3   4   2     4847.58     5214.85     71.37 o 
   4   4   2    40691.62    41633.86    334.52 o 
   5   4   2     2496.78     2707.88     51.98 o 
   6   4   2    35616.46    35712.48    318.06 o 
   7   4   2        5.13       -9.40     26.14 o 
   8   4   2      721.34      766.90     40.18 o 
   9   4   2      513.72      525.87     49.84 o 
  10   4   2     8445.29     8422.50    141.63 o 
  11   4   2       80.44        6.41     61.56 o 
  12   4   2     5800.32     5795.13    180.24 o 
  13   4   2       56.51      -27.09     86.78 o 
   1   5   2    14402.53    14988.08    127.78 o 
   2   5   2   151296.94   147364.86   1107.70 o 
   3   5   2      848.72      985.89     32.22 o 
   4   5   2   129436.57   128976.06    970.73 o 
   5   5   2     1252.56     1198.82     42.94 o 
   6   5   2    10837.30    11510.32    127.03 o 
   7   5   2      215.86      187.84     31.72 o 
   8   5   2    37308.51    37374.35    309.95 o 
   9   5   2     1792.40     1775.32     66.19 o 
  10   5   2    17627.56    16948.19    215.56 o 
  11   5   2       62.90      -26.24     64.05 o 
  12   5   2     2845.63     2982.79    139.08 o 
   0   6   2      929.09      741.93     68.48 o 
   1   6   2      123.86      152.84     19.18 o 
   2   6   2     3449.05     3493.80     46.35 o 
   3   6   2      924.64      941.11     33.11 o 
   4   6   2     5031.05     5236.04     81.51 o 
   5   6   2     8993.22     9193.32    110.20 o 
   6   6   2     1076.80     1218.06     54.07 o 
   7   6   2      194.67      167.67     35.52 o 
   8   6   2       85.48       92.48     36.38 o 
   9   6   2      567.14      613.98     50.92 o 
  10   6   2      604.98      854.48    111.18 o 
  11   6   2      535.52      610.99     79.25 o 
  12   6   2      443.91      403.00     92.10 o 
   1   7   2     6184.21     6284.22     68.13 o 
   2   7   2   148181.61   143210.69    936.65 o 
   3   7   2     5841.89     6065.29     85.80 o 
   4   7   2    90896.98    89861.01    648.03 o 
   5   7   2      183.04      151.04     29.81 o 
   6   7   2     5515.76     5807.29     98.02 o 
   7   7   2      337.91      317.15     39.53 o 
   8   7   2    60430.28    61513.13    512.65 o 
   9   7   2     1671.76     1722.52     67.99 o 
  10   7   2    17385.10    17968.10    231.35 o 
  11   7   2       93.36        5.86     66.43 o 
  12   7   2     2703.35     2744.18    135.63 o 
   0   8   2    61098.50    60847.33    560.02 o 
   1   8   2     2553.36     2599.28     49.70 o 
   2   8   2    19917.49    20247.33    162.09 o 
   3   8   2       80.91       61.21     21.36 o 
   4   8   2     6995.42     7319.24     96.81 o 
   5   8   2      457.41      414.58     36.95 o 
   6   8   2    19156.85    19887.77    272.53 o 
   7   8   2      346.86      301.28     39.82 o 
   8   8   2     4738.84     4803.08    106.31 o 
   9   8   2        1.47      -38.86     43.97 o 
  10   8   2     1909.59     2118.74    120.46 o 
  11   8   2       67.33      -29.69     78.63 o 
  12   8   2     2844.28     2986.80    169.95 o 
   1   9   2     3288.62     3548.97     62.17 o 
   2   9   2    59550.73    57896.95    432.31 o 
   3   9   2     3096.61     2984.55     63.44 o 
   4   9   2    15699.97    15735.07    252.26 o 
   5   9   2        4.07      -42.90     30.88 o 
   6   9   2      222.32      269.83     43.95 o 
   7   9   2      103.87        9.53     41.87 o 
   8   9   2    31624.28    32322.12    406.21 o 
   9   9   2        3.49      -59.16     50.19 o 
  10   9   2     1737.76     2039.12     94.56 o 
  11   9   2      476.60      396.60     89.38 o 
   0  10   2    61350.98    61152.73    573.92 o 
   1  10   2       63.61       90.42     26.81 o 
   2  10   2    13562.93    13324.90    135.51 o 
   3  10   2       21.51      -22.08     35.84 o 
   4  10   2    15473.40    15754.78    165.90 o 
   5  10   2       25.99       25.80     31.40 o 
   6  10   2    31618.42    31933.95    295.27 o 
   7  10   2      496.96      547.52     47.74 o 
   8  10   2     2424.41     2370.51    131.20 o 
   9  10   2       11.63        5.21     52.39 o 
  10  10   2     4971.82     5173.70    159.61 o 
  11  10   2        0.54       24.19     92.26 o 
   1  11   2      822.92      823.49     46.19 o 
   2  11   2     9686.65     9385.83    123.10 o 
   3  11   2        1.13      -17.10     36.00 o 
   4  11   2     1377.08     1369.26     87.47 o 
   5  11   2      320.10      206.07     43.42 o 
   6  11   2     1369.78     1403.49     58.43 o 
   7  11   2      264.75      287.88     46.13 o 
   8  11   2     5656.21     6227.94    222.21 o 
   9  11   2      125.65      100.01     65.98 o 
  10  11   2      109.10      126.12     88.47 o 
   0  12   2    65081.31    63262.36    800.12 o 
   1  12   2       40.81       59.31     43.18 o 
   2  12   2    10331.14    10201.61    148.35 o 
   3  12   2      100.31       14.81     52.17 o 
   4  12   2    10615.24    10931.84    170.75 o 
   5  12   2       20.76       42.88     47.31 o 
   6  12   2    35256.90    35762.23    392.73 o 
   7  12   2       27.82      -47.05     49.24 o 
   8  12   2     1981.93     2055.85    112.24 o 
   9  12   2      118.86      110.16     69.73 o 
   1  13   2      593.59      510.26     52.93 o 
   2  13   2      173.22      276.73     53.80 o 
   3  13   2      953.26     1059.12    111.05 o 
   4  13   2      270.54      269.82     52.83 o 
   5  13   2      472.56      406.01     58.77 o 
   6  13   2      679.71      718.63     68.79 o 
   7  13   2      253.16      202.62     96.50 o 
   8  13   2       10.25      110.12     87.62 o 
   9  13   2      614.87      602.77    103.96 o 
   0  14   2    33175.16    32284.66    606.96 o 
   1  14   2      707.18      691.44     75.07 o 
   2  14   2    11309.72    10553.46    205.29 o 
   3  14   2      252.47      296.89     64.88 o 
   4  14   2    16684.10    16568.95    267.42 o 
   5  14   2     1635.99     1707.40     95.10 o 
   6  14   2    18649.61    18696.19    290.87 o 
   7  14   2        0.50      -97.92     75.73 o 
   8  14   2      554.42      708.81    106.00 o 
   1  15   2     1432.91     1479.32     96.88 o 
   2  15   2     9239.43     9472.34    200.15 o 
   3  15   2       22.20       40.62     63.70 o 
   4  15   2     7589.54     7570.75    180.69 o 
   5  15   2      102.69       67.81     68.25 o 
   6  15   2      770.54      716.72     84.10 o 
   7  15   2       17.13        4.14     80.37 o 
   0  16   2     4597.95     4251.23    203.56 o 
   1  16   2       23.72      125.15     70.39 o 
   2  16   2     1602.18     1337.05     99.38 o 
   3  16   2       36.84      -17.31     65.09 o 
   4  16   2     3956.65     3712.92    134.61 o 
   5  16   2      672.21      606.81    123.47 o 
   1  17   2      335.20      301.30     79.65 o 
   2  17   2     9932.93     9955.39    235.71 o 
   3  17   2      266.94      253.32     86.41 o 
   1   1   3    83771.23    82918.30    572.19 o 
   2   1   3     1936.68     2040.46     61.01 o 
   3   1   3   213275.69   196181.88   1569.00 o 
   4   1   3      183.53      188.44     15.39 o 
   5   1   3    10582.34    10143.76    101.27 o 
   6   1   3     1212.78     1068.89     32.81 o 
   7   1   3    42864.76    41896.37    324.87 o 
   8   1   3     5360.10     5415.40    106.20 o 
   9   1   3    54940.01    53590.78    494.77 o 
  10   1   3      118.60      102.12     44.80 o 
  11   1   3      607.18      607.93     58.89 o 
  12   1   3      168.45       87.13     80.36 o 
  13   1   3     9986.61    10021.07    239.63 o 
   0   2   3     3012.33     3123.14     58.05 o 
   1   2   3    45399.63    45545.00    344.47 o 
   2   2   3    14252.72    14872.41    137.23 o 
   3   2   3       26.99        5.99     14.52 o 
   4   2   3     2762.61     2781.98     48.54 o 
   5   2   3    44888.80    45720.25    363.26 o 
   6   2   3     1296.79     1229.08     36.51 o 
   7   2   3     8738.01     8580.64    133.17 o 
   8   2   3        1.47       29.58     31.30 o 
   9   2   3       36.51       41.78     42.67 o 
  10   2   3        9.22        5.91     43.87 o 
  11   2   3     8221.90     7989.82    143.40 o 
  12   2   3      820.98      649.66     93.75 o 
  13   2   3     1182.88     1257.86    117.34 o 
   1   3   3    32391.99    32199.93    236.89 o 
   2   3   3     6845.05     7350.18     67.40 o 
   3   3   3    70614.28    69883.66    531.90 o 
   4   3   3    11262.54    11899.90    121.67 o 
   5   3   3     3955.79     3900.30     84.75 o 
   6   3   3      412.25      428.15     28.14 o 
   7   3   3    29226.44    29980.81    262.68 o 
   8   3   3       12.09       65.19     33.77 o 
   9   3   3    19851.97    19759.50    247.71 o 
  10   3   3     1878.07     1875.20     73.70 o 
  11   3   3       73.68       76.64     52.98 o 
  12   3   3       80.00      -53.49     79.48 o 
  13   3   3     3626.09     3710.33    160.56 o 
   0   4   3    62836.38    63270.41    812.24 o 
   1   4   3   144674.78   140526.83   1034.94 o 
   2   4   3    10022.46    10751.60     98.44 o 
   3   4   3      617.27      699.33     23.54 o 
   4   4   3      314.97      429.51     24.62 o 
   5   4   3    66645.69    65067.87    509.59 o 
   6   4   3     1020.68      989.51     36.67 o 
   7   4   3    30180.45    30166.66    266.90 o 
   8   4   3      551.66      600.66     60.38 o 
   9   4   3     2688.20     2726.71     95.09 o 
  10   4   3       12.48      -57.72     45.31 o 
  11   4   3    19395.72    19559.54    246.90 o 
  12   4   3      187.39       82.06     91.71 o 
  13   4   3     2949.10     2897.38    150.23 o 
   1   5   3     4879.19     5038.85     62.13 o 
   2   5   3     1143.98     1183.20     31.83 o 
   3   5   3    16082.25    15829.48    137.78 o 
   4   5   3    10010.15    10186.29    109.45 o 
   5   5   3      785.33      942.50     42.27 o 
   6   5   3     1887.33     1891.47     55.93 o 
   7   5   3     8619.66     8851.57    112.70 o 
   8   5   3      150.61      133.96     42.76 o 
   9   5   3     3143.27     3287.56     93.16 o 
  10   5   3     1825.89     1858.67     78.10 o 
  11   5   3      120.08      132.73     56.11 o 
  12   5   3       25.89     -117.12     78.08 o 
   0   6   3     3826.82     4161.72     82.00 o 
   1   6   3   134508.69   131269.88    915.60 o 
   2   6   3       34.81       83.29     19.80 o 
   3   6   3     5698.26     6244.04     74.60 o 
   4   6   3      153.76      170.81     24.99 o 
   5   6   3    85594.04    84291.08    657.09 o 
   6   6   3      928.15     1067.93     43.91 o 
   7   6   3    44323.88    44438.35    378.62 o 
   8   6   3        0.58      -24.41     52.89 o 
   9   6   3     4972.69     4997.06    109.78 o 
  10   6   3      153.07       70.70     51.26 o 
  11   6   3    16662.26    16539.41    226.34 o 
  12   6   3       75.54        3.57     92.60 o 
   1   7   3     3569.44     3823.13     59.43 o 
   2   7   3       55.16      154.79     52.05 o 
   3   7   3     8037.99     8110.64     90.62 o 
   4   7   3      208.81      281.07     27.35 o 
   5   7   3     4295.18     4393.73     71.73 o 
   6   7   3     2448.67     2478.73     64.59 o 
   7   7   3       47.64      194.66     74.56 o 
   8   7   3     2471.79     2514.67     81.05 o 
   9   7   3     1874.28     1831.46    100.07 o 
  10   7   3      179.57      145.88     55.88 o 
  11   7   3      487.96      494.14     78.43 o 
  12   7   3        0.35      -27.82     84.03 o 
   0   8   3     1324.30     1308.80     46.90 o 
   1   8   3    81955.78    80519.77    577.25 o 
   2   8   3      154.99       78.10     22.77 o 
   3   8   3      136.89      235.70     33.54 o 
   4   8   3      267.76      277.86     37.59 o 
   5   8   3    62204.91    62141.43    469.94 o 
   6   8   3      678.10      587.92     45.81 o 
   7   8   3    12700.09    13525.00    374.58 o 
   8   8   3        0.08       36.87     51.32 o 
   9   8   3     4204.72     4062.02    131.91 o 
  10   8   3      834.88      813.55     84.38 o 
  11   8   3    13149.80    13938.32    288.95 o 
   1   9   3    22849.46    23365.34    187.50 o 
   2   9   3     2943.26     3023.98     58.32 o 
   3   9   3    40184.17    39843.60    435.37 o 
   4   9   3      232.56      244.86     35.15 o 
   5   9   3     7148.26     7275.25    128.98 o 
   6   9   3      745.56      718.45     43.20 o 
   7   9   3     6699.55     6975.21    165.94 o 
   8   9   3     1943.86     2015.62     92.68 o 
   9   9   3    13620.90    13121.35    232.49 o 
  10   9   3       27.61       10.77     61.32 o 
  11   9   3      798.69      899.41     99.10 o 
   0  10   3      483.76      472.57     50.98 o 
   1  10   3    16034.15    15794.69    224.03 o 
   2  10   3     1460.48     1313.41     50.82 o 
   3  10   3     1260.97     1302.18     74.41 o 
   4  10   3      140.59      183.42     36.68 o 
   5  10   3    16893.51    17134.50    201.53 o 
   6  10   3     1412.49     1382.69     57.42 o 
   7  10   3     3192.68     3406.15     94.91 o 
   8  10   3       41.06      -42.61     51.85 o 
   9  10   3     2173.91     2260.15    130.48 o 
  10  10   3       51.31       61.59     66.84 o 
  11  10   3     3722.20     4230.99    156.18 o 
   1  11   3     9702.64     9555.09    125.57 o 
   2  11   3     4489.07     4282.42     89.94 o 
   3  11   3    61168.75    60727.07    543.50 o 
   4  11   3      500.98      421.84     46.54 o 
   5  11   3     5003.86     5074.46    104.57 o 
   6  11   3      198.13      116.77     47.52 o 
   7  11   3     9438.71     9963.27    168.00 o 
   8  11   3      355.68      324.17     56.33 o 
   9  11   3    10913.62    11138.67    190.31 o 
  10  11   3       59.70      131.49     73.36 o 
   0  12   3     3620.58     3745.63    106.35 o 
   1  12   3     1042.99      964.24     52.09 o 
   2  12   3      206.05      147.82     39.68 o 
   3  12   3       58.20       73.66     40.98 o 
   4  12   3        7.36      -65.49     43.66 o 
   5  12   3       61.85       24.32     47.61 o 
   6  12   3      198.06      242.82     53.77 o 
   7  12   3       25.96       -9.36     52.06 o 
   8  12   3       26.28        0.80     60.67 o 
   9  12   3     1257.48     1309.58    132.36 o 
   1  13   3    10009.30     9914.01    151.82 o 
   2  13   3       29.08       45.47     46.78 o 
   3  13   3    43462.53    42668.70    458.03 o 
   4  13   3     2897.70     2973.04     98.48 o 
   5  13   3     3264.91     3121.68    102.53 o 
   6  13   3     1270.58     1237.58     76.57 o 
   7  13   3    11924.52    12373.50    200.18 o 
   8  13   3      228.90      249.05     80.78 o 
   9  13   3     9439.49     9598.00    232.04 o 
   0  14   3       25.35      -31.58     64.80 o 
   1  14   3     5394.75     5381.62    116.66 o 
   2  14   3       99.96        5.29     48.98 o 
   3  14   3        2.49      -34.03     51.19 o 
   4  14   3      114.11       73.99     56.12 o 
   5  14   3     2520.49     2528.11     94.37 o 
   6  14   3       19.85       39.53     64.75 o 
   7  14   3     3052.89     3213.05    147.54 o 
   8  14   3      279.19      117.72     90.55 o 
   1  15   3     8119.92     7774.76    229.59 o 
   2  15   3      102.37       54.23     63.60 o 
   3  15   3    10098.37     9781.83    261.43 o 
   4  15   3        3.30       28.18     63.39 o 
   5  15   3     1336.75     1441.16     93.24 o 
   6  15   3      186.29      152.01     74.02 o 
   7  15   3     4139.33     4330.58    182.03 o 
   0  16   3      558.22      535.16    116.83 o 
   1  16   3     8084.08     8274.43    195.82 o 
   2  16   3       16.12        3.85     66.26 o 
   3  16   3       41.10       63.03     69.01 o 
   4  16   3       24.90       13.25     69.59 o 
   5  16   3     8594.70     8780.81    292.59 o 
   1  17   3      327.38      260.63     79.73 o 
   2  17   3       33.39      -70.09     68.52 o 
   3  17   3     1453.36     1275.84     99.39 o 
   0   0   4   293014.44   257140.47   4636.83 o 
   1   0   4    55291.82    56275.59    452.69 o 
   2   0   4    39852.75    40504.97    719.91 o 
   3   0   4     9471.89     9926.70    185.75 o 
   4   0   4    78079.84    76050.20   1096.28 o 
   5   0   4     1882.07     2212.06     60.33 o 
   6   0   4   125725.19   120671.60   1390.66 o 
   7   0   4    16793.33    16200.45    299.73 o 
   8   0   4     2361.78     2161.11     94.60 o 
   9   0   4     2282.73     2165.55    105.35 o 
  10   0   4    13649.13    13621.46    418.46 o 
  11   0   4        5.34      -41.23     68.15 o 
  12   0   4    11248.59    11607.31    261.64 o 
  13   0   4      325.21      203.14    136.69 o 
   1   1   4      173.65      177.52      9.89 o 
   2   1   4    12334.86    12204.20    178.55 o 
   3   1   4    23131.81    23454.97    231.27 o 
   4   1   4     5505.90     5601.54     79.80 o 
   5   1   4      102.16      135.24     18.17 o 
   6   1   4        4.73      -28.89     19.26 o 
   7   1   4      943.52     1069.63     44.48 o 
   8   1   4     7030.50     7348.39    120.66 o 
   9   1   4      985.01      994.82     56.99 o 
  10   1   4      904.08     1011.89     64.04 o 
  11   1   4      923.86      922.98     66.24 o 
  12   1   4      311.86      317.10     62.76 o 
  13   1   4      282.41      117.05     95.21 o 
   0   2   4   181055.28   169360.70   1639.99 o 
   1   2   4       11.72       44.33     16.39 o 
   2   2   4    66019.07    65017.87    467.98 o 
   3   2   4     4654.47     4879.81     61.53 o 
   4   2   4    79254.61    77264.31    635.61 o 
   5   2   4      125.29      218.05     18.28 o 
   6   2   4   103842.92   102153.91    779.45 o 
   7   2   4       16.92       21.25     32.61 o 
   8   2   4     4037.28     3996.99    104.61 o 
   9   2   4       25.11      -18.04     40.92 o 
  10   2   4    19451.92    18956.24    230.30 o 
  11   2   4        8.59      -44.90     49.25 o 
  12   2   4    12519.73    12650.49    221.69 o 
  13   2   4      133.44       36.46     89.79 o 
   1   3   4      199.06      214.45     16.24 o 
   2   3   4   126058.88   122650.06    904.08 o 
   3   3   4      449.93      561.35     25.59 o 
   4   3   4    45277.29    44655.77    354.82 o 
   5   3   4      112.17      111.44     19.23 o 
   6   3   4       63.28      112.51     22.56 o 
   7   3   4        3.85       49.32     34.12 o 
   8   3   4    34178.55    33480.65    361.73 o 
   9   3   4      537.41      588.75     68.52 o 
  10   3   4     4406.46     4163.10    102.96 o 
  11   3   4       78.07      108.02     54.10 o 
  12   3   4      224.73      250.47     70.69 o 
  13   3   4      410.95      299.36     98.53 o 
   0   4   4    93009.78    92573.84    916.84 o 
   1   4   4     1875.48     1998.45     37.91 o 
   2   4   4    10622.49    10837.40    100.66 o 
   3   4   4     2910.60     3028.28     48.49 o 
   4   4   4    27346.48    27851.26    235.76 o 
   5   4   4     2334.29     2530.68     50.46 o 
   6   4   4    31492.38    31635.44    341.44 o 
   7   4   4      314.49      344.16     56.56 o 
   8   4   4     1346.77     1489.03     76.44 o 
   9   4   4       99.31       89.19     44.42 o 
  10   4   4     6421.25     6744.29    128.17 o 
  11   4   4       43.28      -39.78     53.36 o 
  12   4   4     2911.39     3159.74    122.51 o 
   1   5   4     1200.50     1083.47     29.87 o 
   2   5   4   128583.36   123381.44    861.42 o 
   3   5   4      283.55      326.90     21.99 o 
   4   5   4    96834.61    97210.41    742.67 o 
   5   5   4     2737.15     2900.95     61.11 o 
   6   5   4     3368.75     3517.52     66.30 o 
   7   5   4       19.58        2.87     36.68 o 
   8   5   4    51381.94    49762.17    507.07 o 
   9   5   4      129.16      128.17     51.73 o 
  10   5   4    10568.01    10751.50    204.83 o 
  11   5   4       43.81       21.30     54.63 o 
  12   5   4     1655.91     1805.58    104.80 o 
   0   6   4      240.28      239.02     58.42 o 
   1   6   4     2323.21     2380.96     46.20 o 
   2   6   4     3029.79     3031.61     55.14 o 
   3   6   4      642.65      693.05     33.79 o 
   4   6   4       45.33       55.80     21.33 o 
   5   6   4     8575.36     8430.54    104.52 o 
   6   6   4      269.70      386.85     34.40 o 
   7   6   4      286.21      327.33     43.21 o 
   8   6   4      634.87      682.51     60.70 o 
   9   6   4       79.76        5.82     60.66 o 
  10   6   4      462.29      578.53     66.09 o 
  11   6   4      195.78      194.45     61.46 o 
  12   6   4       60.15       47.24     73.03 o 
   1   7   4      704.69      750.87     31.83 o 
   2   7   4   127614.61   124750.30    823.79 o 
   3   7   4    18446.92    19890.65    172.62 o 
   4   7   4    76492.69    76333.80    559.35 o 
   5   7   4      424.73      376.04     32.73 o 
   6   7   4     2892.89     2984.88     69.03 o 
   7   7   4     1090.93     1156.38     66.54 o 
   8   7   4    40198.43    41000.65    710.86 o 
   9   7   4     1233.76     1268.47     76.41 o 
  10   7   4    10510.79    10741.08    173.02 o 
  11   7   4       20.45      -30.28     66.56 o 
  12   7   4     3556.38     3829.55    159.74 o 
   0   8   4     9462.29     9231.15    145.69 o 
   1   8   4     1337.59     1282.58     40.70 o 
   2   8   4     6405.22     6469.51     81.00 o 
   3   8   4     2181.47     2281.70     58.43 o 
   4   8   4     4522.61     4570.35     81.49 o 
   5   8   4      113.94       79.19     32.10 o 
   6   8   4     8578.61     8572.46    119.07 o 
   7   8   4     1984.88     1994.82     92.10 o 
   8   8   4     1014.23     1077.94     69.26 o 
   9   8   4      161.99      174.64     68.95 o 
  10   8   4      565.32      529.68     77.90 o 
  11   8   4       70.48       -3.98     73.42 o 
   1   9   4     3788.24     3988.47     69.41 o 
   2   9   4    52342.84    52437.10    432.78 o 
   3   9   4     3380.11     3334.89     71.91 o 
   4   9   4    24381.31    24088.96    231.54 o 
   5   9   4      102.24       40.91     35.44 o 
   6   9   4     2029.09     2126.20     64.84 o 
   7   9   4      518.79      605.81     55.69 o 
   8   9   4    20559.14    22026.44    382.03 o 
   9   9   4       26.30       15.72     64.28 o 
  10   9   4     2924.04     3004.84    126.77 o 
  11   9   4      857.71      898.14     86.70 o 
   0  10   4    59998.03    60211.79    649.68 o 
   1  10   4       69.09       40.49     29.45 o 
   2  10   4    15908.04    16105.51    174.21 o 
   3  10   4        8.46      -50.49     33.66 o 
   4  10   4    12098.85    12253.61    159.13 o 
   5  10   4      334.16      272.88     44.22 o 
   6  10   4    34548.38    34529.05    297.86 o 
   7  10   4      456.03      494.60     70.90 o 
   8  10   4     2432.28     2585.75    120.22 o 
   9  10   4       11.06       19.50     67.05 o 
  10  10   4     4997.36     5097.99    159.77 o 
   1  11   4     2144.24     2218.06     59.85 o 
   2  11   4     7337.88     7242.43    111.32 o 
   3  11   4        6.51       32.96     39.84 o 
   4  11   4     8582.02     8431.02    132.21 o 
   5  11   4      386.15      401.52     48.01 o 
   6  11   4     2803.20     2761.64     81.87 o 
   7  11   4      165.06      202.24     56.91 o 
   8  11   4     2708.64     2909.14    100.33 o 
   9  11   4      229.87      276.34     73.58 o 
  10  11   4      225.72      335.45     77.29 o 
   0  12   4    73880.70    72104.32    775.59 o 
   1  12   4      156.21      106.49     40.74 o 
   2  12   4     6058.83     6147.87    104.83 o 
   3  12   4      101.49       27.78     41.34 o 
   4  12   4    15570.52    15461.63    194.78 o 
   5  12   4      502.43      609.31     54.30 o 
   6  12   4    32810.40    33712.43    380.02 o 
   7  12   4      257.44      284.39     71.12 o 
   8  12   4     2486.30     2665.29    143.66 o 
   9  12   4       56.02      -30.47     77.65 o 
   1  13   4      126.67       82.56     40.61 o 
   2  13   4      126.61      199.23     48.81 o 
   3  13   4     1579.88     1483.34     95.45 o 
   4  13   4     1157.94     1282.13     74.12 o 
   5  13   4      136.46       77.73     55.04 o 
   6  13   4      988.62      969.19     82.61 o 
   7  13   4      277.17      355.74     74.61 o 
   8  13   4      393.05      492.67     79.78 o 
   0  14   4    27832.15    27354.34    425.76 o 
   1  14   4      919.73      953.57     66.62 o 
   2  14   4     4785.27     4498.58    110.39 o 
   3  14   4        0.19      -72.99     48.66 o 
   4  14   4     7819.56     7947.64    158.57 o 
   5  14   4     2770.23     3011.52    111.55 o 
   6  14   4    15232.37    15333.10    288.63 o 
   7  14   4      167.29       89.37     62.14 o 
   1  15   4      719.55      747.23     74.18 o 
   2  15   4     5735.73     6005.67    145.63 o 
   3  15   4      130.52      187.28     72.45 o 
   4  15   4     6256.03     6389.67    166.31 o 
   5  15   4      304.27      377.29     74.49 o 
   6  15   4       90.63      -61.63     84.13 o 
   0  16   4     9183.58     8399.68    320.87 o 
   1  16   4       21.84     -100.74     67.16 o 
   2  16   4     1119.14     1275.24    117.45 o 
   3  16   4        0.69      -31.84     68.53 o 
   4  16   4     5715.90     5317.73    159.56 o 
   5  16   4      199.14      149.65     73.54 o 
   1  17   4      182.97      218.21     75.58 o 
   2  17   4     8124.12     8109.58    233.21 o 
   3  17   4      122.62       15.71     77.33 o 
   1   1   5    35272.09    35246.27    206.92 o 
   2   1   5     6758.32     7405.75     68.67 o 
   3   1   5   268596.84   241874.86   2370.11 o 
   4   1   5     1052.95     1158.70     34.17 o 
   5   1   5     8828.32     9034.49    116.81 o 
   6   1   5       35.58       33.27     28.73 o 
   7   1   5    37508.00    37620.78    390.12 o 
   8   1   5      332.23      280.56     44.77 o 
   9   1   5    35033.78    33759.18    363.82 o 
  10   1   5      337.96      383.44     55.04 o 
  11   1   5      832.38      800.56     66.74 o 
  12   1   5       20.25      -10.56     62.42 o 
  13   1   5     9105.64     9251.27    276.54 o 
   0   2   5     1899.93     2023.23     47.29 o 
   1   2   5    29841.71    29887.47    195.56 o 
   2   2   5     6126.98     6516.83     67.19 o 
   3   2   5      858.94      729.95     52.30 o 
   4   2   5     3232.24     3435.38     64.15 o 
   5   2   5    10440.72    10420.88    133.81 o 
   6   2   5      561.34      551.33     36.87 o 
   7   2   5    11356.80    11125.70    157.95 o 
   8   2   5       28.73       27.93     40.23 o 
   9   2   5     2881.79     2847.39     85.68 o 
  10   2   5       42.00        4.73     44.85 o 
  11   2   5     2646.46     2630.80     91.60 o 
  12   2   5      119.38      192.05     63.23 o 
  13   2   5      943.38      814.03    112.16 o 
   1   3   5    53124.63    52693.59    356.25 o 
   2   3   5       14.63       33.05     13.99 o 
   3   3   5   105672.07   100689.71    832.59 o 
   4   3   5     3882.01     4112.03     78.65 o 
   5   3   5    14101.03    13895.04    135.50 o 
   6   3   5      979.13     1066.53     35.50 o 
   7   3   5    24017.42    23431.14    268.51 o 
   8   3   5       11.06      -24.11     41.95 o 
   9   3   5    20134.53    20122.04    256.40 o 
  10   3   5     1015.98     1019.77     79.74 o 
  11   3   5      252.85      193.08     56.94 o 
  12   3   5      132.98        4.79     60.52 o 
   0   4   5    17158.28    17649.20    207.17 o 
   1   4   5   193418.75   184287.47   1193.60 o 
   2   4   5      885.46     1020.06     32.91 o 
   3   4   5     5299.97     5485.92     71.04 o 
   4   4   5     2512.75     2892.98     69.01 o 
   5   4   5    84103.69    83377.76    644.90 o 
   6   4   5     1381.09     1378.46     41.71 o 
   7   4   5    50093.98    49679.35    498.34 o 
   8   4   5     2721.45     2759.78    121.70 o 
   9   4   5     5124.33     5217.93    120.39 o 
  10   4   5      988.68      921.45     65.57 o 
  11   4   5    18259.71    17609.42    233.73 o 
  12   4   5       94.00       70.26     59.78 o 
   1   5   5    10891.51    11006.31    106.04 o 
   2   5   5     1582.98     1724.94     37.85 o 
   3   5   5     8119.77     8114.80     81.89 o 
   4   5   5     6721.85     6916.77     81.18 o 
   5   5   5       81.90      160.95     26.50 o 
   6   5   5      310.40      329.65     30.91 o 
   7   5   5     2566.87     2667.97     74.76 o 
   8   5   5       37.97      -43.40     57.37 o 
   9   5   5     2236.10     2492.64     91.34 o 
  10   5   5      741.72      862.77     65.67 o 
  11   5   5      371.12      466.63     65.30 o 
  12   5   5       12.64      -32.11     61.25 o 
   0   6   5     7184.05     7850.69    125.49 o 
   1   6   5   120952.39   118147.91    831.81 o 
   2   6   5       94.48       62.57     20.10 o 
   3   6   5     1991.28     2012.59     41.88 o 
   4   6   5       37.83       33.89     22.30 o 
   5   6   5    57569.48    56661.43    492.52 o 
   6   6   5      873.48     1031.22     51.17 o 
   7   6   5    29175.90    28984.11    514.42 o 
   8   6   5       69.30      -46.25     48.25 o 
   9   6   5     5756.52     5831.14    131.03 o 
  10   6   5      265.99      241.12     61.51 o 
  11   6   5    14992.34    15665.97    223.01 o 
  12   6   5       17.43      -13.00     68.31 o 
   1   7   5       93.99      116.32     24.45 o 
   2   7   5     1313.05     1532.51     44.86 o 
   3   7   5    11877.81    11956.55    124.57 o 
   4   7   5     1495.85     1545.35     45.97 o 
   5   7   5      188.90      224.87     34.46 o 
   6   7   5        1.27      -52.66     42.88 o 
   7   7   5     1679.60     1575.33     74.91 o 
   8   7   5      147.91      182.63     62.77 o 
   9   7   5     1478.37     1437.79     92.83 o 
  10   7   5      138.84      142.69     72.03 o 
  11   7   5     1008.65     1068.52     87.25 o 
  12   7   5       90.83       98.01     89.94 o 
   0   8   5     4256.06     4707.10    102.85 o 
   1   8   5    62106.27    61640.94    461.94 o 
   2   8   5      357.60      381.76     31.48 o 
   3   8   5      416.99      469.33     34.28 o 
   4   8   5      582.55      666.72     41.44 o 
   5   8   5    54480.03    54044.45    450.65 o 
   6   8   5      129.85       73.10     42.04 o 
   7   8   5     7630.08     7893.25    208.72 o 
   8   8   5      325.89      242.80     65.35 o 
   9   8   5     1868.16     1917.50    115.05 o 
  10   8   5      342.55      430.46     82.84 o 
  11   8   5    12124.61    12622.87    225.22 o 
   1   9   5     6560.48     6698.73     92.05 o 
   2   9   5      224.31      251.73     37.83 o 
   3   9   5    38648.30    38879.00    339.38 o 
   4   9   5       31.03       34.31     37.09 o 
   5   9   5     1942.21     1906.49     75.42 o 
   6   9   5       28.66       26.31     41.98 o 
   7   9   5     5171.36     5314.27    140.05 o 
   8   9   5      567.74      625.19     65.09 o 
   9   9   5     8997.04     8966.89    196.05 o 
  10   9   5       49.84      111.89     77.47 o 
  11   9   5      814.22      845.90     88.33 o 
   0  10   5      213.98      230.30     45.79 o 
   1  10   5    26516.69    26393.46    233.36 o 
   2  10   5      156.89      119.14     35.72 o 
   3  10   5      122.15      135.28     45.53 o 
   4  10   5     1044.42     1000.71     53.99 o 
   5  10   5    24026.44    23876.85    256.87 o 
   6  10   5      189.24      126.43     52.28 o 
   7  10   5     1806.06     1867.34     80.84 o 
   8  10   5        7.90      -11.60     59.16 o 
   9  10   5      766.03      787.78     73.78 o 
  10  10   5      121.99      109.08     76.81 o 
   1  11   5    22633.47    22652.84    211.57 o 
   2  11   5      286.93      167.60     41.09 o 
   3  11   5    48710.02    47869.58    414.66 o 
   4  11   5      543.52      402.95     48.77 o 
   5  11   5     4361.36     4415.78     98.24 o 
   6  11   5      334.03      390.35     56.40 o 
   7  11   5    11813.87    11956.12    238.82 o 
   8  11   5      300.16      364.40     71.16 o 
   9  11   5    15843.27    15853.84    261.20 o 
  10  11   5        5.26      105.02     74.39 o 
   0  12   5     2593.91     2620.88     96.36 o 
   1  12   5      223.18      284.17     46.45 o 
   2  12   5       95.89       67.35     45.23 o 
   3  12   5       20.56       32.56     40.96 o 
   4  12   5      101.60      108.93     45.88 o 
   5  12   5       64.55        2.46     46.21 o 
   6  12   5     1055.47     1248.81     70.67 o 
   7  12   5      673.50      571.18     88.22 o 
   8  12   5      303.18      296.34     69.46 o 
   9  12   5      964.94     1041.19     90.08 o 
   1  13   5    15751.37    15606.79    184.88 o 
   2  13   5       18.78      -60.31     40.21 o 
   3  13   5    24655.80    24652.35    274.67 o 
   4  13   5      874.39      963.96     62.76 o 
   5  13   5     2627.47     2614.57     97.63 o 
   6  13   5      226.04      148.09     69.18 o 
   7  13   5     9175.24     9527.29    289.80 o 
   8  13   5        6.25       39.71     79.94 o 
   0  14   5       35.34       15.12     69.23 o 
   1  14   5     3537.99     3708.84    104.42 o 
   2  14   5       74.29       84.07     52.22 o 
   3  14   5      177.34      125.94     55.57 o 
   4  14   5        9.24      -75.71     54.88 o 
   5  14   5     3193.68     3303.09    144.40 o 
   6  14   5        1.18      -22.58     67.83 o 
   7  14   5     2196.23     2119.04    113.07 o 
   1  15   5     5085.92     4879.31    154.16 o 
   2  15   5       35.31       22.15     55.75 o 
   3  15   5     6033.64     6120.30    144.35 o 
   4  15   5      235.96       60.74     60.40 o 
   5  15   5      691.04      765.39     87.13 o 
   6  15   5       31.31       30.63     73.72 o 
   0  16   5      207.99      253.31    107.62 o 
   1  16   5     6560.42     6643.55    175.22 o 
   2  16   5       54.71       35.55     69.59 o 
   3  16   5       26.00      -22.24     67.42 o 
   4  16   5        9.05      -77.54     71.72 o 
   5  16   5     6192.75     6662.54    212.11 o 
   1  17   5      258.57      360.68     82.47 o 
   2  17   5        6.53      -27.18     72.50 o 
   0   0   6    61740.18    62250.33    714.20 o 
   1   0   6    23129.93    25617.81    221.04 o 
   2   0   6    36776.09    35681.32    329.75 o 
   3   0   6      466.54      537.09    172.21 o 
   4   0   6    48987.07    47335.47   1259.56 o 
   5   0   6     1458.63     1423.20     81.86 o 
   6   0   6    68510.52    65007.64    984.60 o 
   7   0   6     4970.16     5455.04    173.62 o 
   8   0   6     3349.10     3080.63    163.45 o 
   9   0   6     2221.73     2300.99    110.02 o 
  10   0   6    11393.94    11517.61    289.92 o 
  11   0   6     3518.92     3338.50    146.21 o 
  12   0   6    13698.76    14033.81    300.28 o 
   1   1   6     1796.69     1794.99     28.56 o 
   2   1   6     9120.74     9260.68     74.79 o 
   3   1   6     1890.57     1925.24     53.80 o 
   4   1   6      261.35      257.07     27.49 o 
   5   1   6     1659.17     1748.86     63.38 o 
   6   1   6       71.86       64.86     38.26 o 
   7   1   6      296.99      334.83     51.36 o 
   8   1   6     2999.10     2995.93     89.54 o 
   9   1   6       44.55      101.79     45.53 o 
  10   1   6      114.36      123.63     50.56 o 
  11   1   6       80.45       54.96     53.85 o 
  12   1   6       10.18        8.09     65.93 o 
   0   2   6   164275.00   160656.25   1265.60 o 
   1   2   6      138.41      193.39     12.71 o 
   2   2   6    49017.22    49101.17    335.34 o 
   3   2   6     2049.28     2339.64     40.78 o 
   4   2   6    79026.79    77063.25   1405.34 o 
   5   2   6      459.76      492.46     32.87 o 
   6   2   6   101117.48    98642.27   1020.38 o 
   7   2   6       12.07        1.42     47.95 o 
   8   2   6     6588.69     6288.74    122.40 o 
   9   2   6      736.94      778.39     62.65 o 
  10   2   6    10467.31    10556.03    164.55 o 
  11   2   6      658.56      710.48     83.17 o 
  12   2   6    12722.89    12793.59    201.17 o 
   1   3   6       93.93       88.00     12.39 o 
   2   3   6    73235.72    72790.77    488.50 o 
   3   3   6      182.03      214.04     22.41 o 
   4   3   6    24136.46    22770.56    399.42 o 
   5   3   6      397.59      469.85     27.79 o 
   6   3   6     1095.83     1199.51     47.92 o 
   7   3   6     1301.14     1354.82     62.31 o 
   8   3   6    36477.07    35720.88    388.31 o 
   9   3   6      485.02      405.80     57.52 o 
  10   3   6     6334.51     6372.11    203.01 o 
  11   3   6       53.91      134.04     55.85 o 
  12   3   6      509.58      416.70     71.58 o 
   0   4   6    49178.05    49371.55    512.04 o 
   1   4   6     2372.90     2640.96     38.70 o 
   2   4   6     6691.94     6738.54     71.12 o 
   3   4   6        1.27       -1.81     18.47 o 
   4   4   6    15909.13    15799.77    154.64 o 
   5   4   6      966.02     1012.47     50.20 o 
   6   4   6    33425.48    32922.58    314.64 o 
   7   4   6      115.00      138.06     42.76 o 
   8   4   6      857.35      820.53     60.41 o 
   9   4   6      540.82      543.80     59.24 o 
  10   4   6     7047.46     7025.98    146.94 o 
  11   4   6      225.83      154.05     60.81 o 
  12   4   6     2403.33     2817.17    105.77 o 
   1   5   6       25.89       56.19     17.37 o 
   2   5   6   134143.39   127052.54   1535.74 o 
   3   5   6     2776.88     3110.60     51.73 o 
   4   5   6    64199.78    61906.19    502.11 o 
   5   5   6      356.09      408.30     30.85 o 
   6   5   6      174.44      145.78     40.73 o 
   7   5   6      342.11      276.46     47.98 o 
   8   5   6    53709.95    52323.75    536.16 o 
   9   5   6      991.51      960.98     66.99 o 
  10   5   6    12809.85    12788.87    266.70 o 
  11   5   6      147.71      147.79     60.44 o 
  12   5   6     1337.36     1504.33     95.28 o 
   0   6   6     1370.65     1374.33     53.38 o 
   1   6   6     5046.27     5151.67     70.83 o 
   2   6   6     6698.77     6810.47     78.71 o 
   3   6   6      337.63      367.71     24.65 o 
   4   6   6      182.86      179.00     25.08 o 
   5   6   6      815.54      762.83     36.01 o 
   6   6   6        1.44      110.64     68.41 o 
   7   6   6        1.56      -62.46     41.64 o 
   8   6   6      419.22      497.59     58.85 o 
   9   6   6       11.54      -41.20     51.67 o 
  10   6   6      381.16      538.78     79.35 o 
  11   6   6      182.62      158.76     70.66 o 
  12   6   6     1542.84     1234.29     95.93 o 
   1   7   6      931.04     1034.82     37.75 o 
   2   7   6    57318.45    57692.53    408.31 o 
   3   7   6     3287.25     3504.85     84.33 o 
   4   7   6    45086.36    43999.55    479.49 o 
   5   7   6      250.35      221.09     35.76 o 
   6   7   6     3781.71     3766.58     91.04 o 
   7   7   6     1896.09     1807.47     90.71 o 
   8   7   6    32353.66    32431.61    421.06 o 
   9   7   6      490.45      594.30     76.16 o 
  10   7   6     5820.39     5762.80    163.15 o 
  11   7   6        6.57     -111.10     75.62 o 
   0   8   6      953.49     1102.65     70.85 o 
   1   8   6     1383.47     1536.16     56.33 o 
   2   8   6     7497.94     7478.08     97.01 o 
   3   8   6        1.45       -5.08     30.35 o 
   4   8   6     1564.81     1467.43     66.95 o 
   5   8   6      347.60      392.43     41.42 o 
   6   8   6     2906.30     2841.32    122.73 o 
   7   8   6     1610.28     1516.62     76.94 o 
   8   8   6      863.53      862.70     81.51 o 
   9   8   6        3.60      -12.32     64.27 o 
  10   8   6      319.37      319.53     79.91 o 
  11   8   6      316.27      221.91     84.07 o 
   1   9   6     2795.90     2823.24     64.44 o 
   2   9   6    37360.70    36977.16    304.46 o 
   3   9   6      883.24     1005.77     49.56 o 
   4   9   6    40358.54    39289.38    374.25 o 
   5   9   6       39.00        2.41     45.69 o 
   6   9   6     4996.21     4988.11    115.66 o 
   7   9   6      324.15      258.80     57.23 o 
   8   9   6    16688.64    16730.76    242.98 o 
   9   9   6       89.02       49.70     60.96 o 
  10   9   6     4292.68     4593.72    157.82 o 
   0  10   6    49038.20    48315.64    542.49 o 
   1  10   6        7.84       31.64     32.43 o 
   2  10   6     8180.45     8000.57    117.62 o 
   3  10   6        6.40      -31.31     35.92 o 
   4  10   6     9399.22     9384.17    139.80 o 
   5  10   6      210.88      237.15     46.90 o 
   6  10   6    31309.03    31182.56    356.55 o 
   7  10   6        2.93      -58.98     51.45 o 
   8  10   6     2797.24     2935.71    113.26 o 
   9  10   6        1.31      -46.39     65.82 o 
  10  10   6     5438.43     5482.27    169.12 o 
   1  11   6      367.21      415.80     40.53 o 
   2  11   6     7703.85     7242.55    129.17 o 
   3  11   6      883.52      939.08     54.30 o 
   4  11   6     4826.48     4720.23    118.91 o 
   5  11   6      106.65       46.90     51.22 o 
   6  11   6     6400.86     6315.52    135.94 o 
   7  11   6       29.52        6.87     55.03 o 
   8  11   6     2067.36     2109.03    102.29 o 
   9  11   6      150.61       48.25     82.39 o 
   0  12   6    57056.03    56798.75    822.42 o 
   1  12   6      909.97     1025.34     51.56 o 
   2  12   6     7727.29     7946.95    126.62 o 
   3  12   6        1.79      -11.11     42.50 o 
   4  12   6     9322.41     9337.77    170.67 o 
   5  12   6      381.04      432.54     68.86 o 
   6  12   6    33301.61    34126.05    393.48 o 
   7  12   6        2.67      -36.70     54.91 o 
   8  12   6     1517.26     1462.67     94.42 o 
   9  12   6      130.13      161.88     75.39 o 
   1  13   6      207.04      175.35     41.24 o 
   2  13   6      751.60      852.21     56.82 o 
   3  13   6      349.08      379.33     48.77 o 
   4  13   6     1632.35     1775.57     75.76 o 
   5  13   6       41.93      -27.39     56.34 o 
   6  13   6      994.90      962.82     78.51 o 
   7  13   6      134.11       78.74     62.80 o 
   8  13   6      704.07      613.89     98.84 o 
   0  14   6    20323.90    19993.15    294.54 o 
   1  14   6     1419.82     1382.96     77.87 o 
   2  14   6      914.31     1054.46     95.24 o 
   3  14   6       23.00      -80.20     53.46 o 
   4  14   6     7898.35     7638.48    158.10 o 
   5  14   6     1148.32     1094.65    118.93 o 
   6  14   6     9878.43    10141.52    190.21 o 
   7  14   6       78.14       54.33     78.64 o 
   1  15   6      278.74      218.36     58.12 o 
   2  15   6     1574.15     1713.04     85.00 o 
   3  15   6       12.71      -10.99     61.83 o 
   4  15   6     6794.33     6678.50    171.20 o 
   5  15   6        9.83      -30.90     69.98 o 
   6  15   6       10.32      -60.62     73.87 o 
   0  16   6    12665.49    12548.20    278.08 o 
   1  16   6      263.73      307.55     64.26 o 
   2  16   6      739.87      790.48     73.47 o 
   3  16   6        6.32      -18.51     64.74 o 
   4  16   6     4027.48     4077.97    131.48 o 
   1  17   6       12.41      -12.21     74.52 o 
   1   1   7    17789.59    17688.82    115.26 o 
   2   1   7      106.36      149.80     16.73 o 
   3   1   7   157906.33   152984.84   1226.04 o 
   4   1   7     1485.04     1517.20    169.49 o 
   5   1   7     7861.64     7776.56    133.20 o 
   6   1   7     2302.23     2392.96     97.95 o 
   7   1   7    34997.00    34931.63    461.87 o 
   8   1   7      251.89      131.86     54.56 o 
   9   1   7    25080.77    24945.30    304.79 o 
  10   1   7       90.86       61.55     48.70 o 
  11   1   7     1048.03     1083.56     73.09 o 
  12   1   7       20.27        0.60     61.52 o 
   0   2   7    10088.63    10556.25    107.14 o 
   1   2   7    20600.47    20638.97    132.11 o 
   2   2   7     5418.89     5881.64     57.60 o 
   3   2   7     2178.72     2339.35     63.99 o 
   4   2   7      361.39      447.32     29.10 o 
   5   2   7     6622.72     6665.51    109.66 o 
   6   2   7        2.97      -37.97     41.55 o 
   7   2   7     8650.62     8718.69    199.23 o 
   8   2   7       10.71      -45.06     42.54 o 
   9   2   7     1318.23     1396.74     73.78 o 
  10   2   7       10.13      -30.76     48.11 o 
  11   2   7     3202.82     3087.80    108.68 o 
  12   2   7       16.31       43.65     64.68 o 
   1   3   7    37649.81    37096.07    234.39 o 
   2   3   7     1560.30     1586.47     31.82 o 
   3   3   7   120441.26   117162.65    820.62 o 
   4   3   7      354.41      398.77     22.93 o 
   5   3   7     6277.47     6141.40    100.09 o 
   6   3   7      617.46      694.76     55.74 o 
   7   3   7    20440.30    20321.01    314.26 o 
   8   3   7      732.17      662.84     58.32 o 
   9   3   7    26125.97    25922.49    350.50 o 
  10   3   7       39.62      106.74     57.79 o 
  11   3   7      355.00      389.74     74.27 o 
  12   3   7       59.80        9.87     63.65 o 
   0   4   7     1887.73     2025.05     54.83 o 
   1   4   7   121493.94   117883.98    733.61 o 
   2   4   7     2044.15     2252.92     42.49 o 
   3   4   7     3421.95     3472.06     55.23 o 
   4   4   7       57.31       64.40     22.61 o 
   5   4   7    63365.61    61043.75   1123.52 o 
   6   4   7      500.41      545.11     47.51 o 
   7   4   7    58281.59    56942.09    567.84 o 
   8   4   7       52.68      -52.58     46.77 o 
   9   4   7     4797.13     4587.24    117.16 o 
  10   4   7      275.71      118.62     57.57 o 
  11   4   7    11052.06    11400.32    185.00 o 
  12   4   7       12.56       57.58     78.98 o 
   1   5   7     8886.41     9344.43     90.51 o 
   2   5   7     3020.68     3358.18     52.74 o 
   3   5   7      274.75      343.48     41.78 o 
   4   5   7      304.32      364.75     27.34 o 
   5   5   7      176.96      169.96     31.90 o 
   6   5   7      199.03      174.59     40.93 o 
   7   5   7     2984.92     3136.47     94.36 o 
   8   5   7      585.80      667.93     68.17 o 
   9   5   7     1216.89     1373.98     77.18 o 
  10   5   7       20.91       -8.65     56.52 o 
  11   5   7      592.30      615.67     98.52 o 
  12   5   7       97.40       26.92     73.39 o 
   0   6   7     1240.30     1253.93     68.48 o 
   1   6   7    82665.33    81637.81    555.08 o 
   2   6   7     1876.78     1937.25     46.73 o 
   3   6   7     2165.44     2247.33     52.75 o 
   4   6   7     1603.73     1740.73     59.11 o 
   5   6   7    56813.10    55441.36    738.24 o 
   6   6   7      652.93      613.63     49.61 o 
   7   6   7    20625.44    20136.17    289.09 o 
   8   6   7       24.59      -29.40     57.40 o 
   9   6   7     3300.68     3332.56    121.33 o 
  10   6   7       21.04       27.69     70.19 o 
  11   6   7    12988.75    13130.13    256.27 o 
   1   7   7       48.68       -6.13     25.77 o 
   2   7   7      147.39      134.59     28.80 o 
   3   7   7     6663.58     6634.72     90.63 o 
   4   7   7        1.42      -44.49     29.66 o 
   5   7   7     1119.63     1238.93     58.37 o 
   6   7   7       11.43        7.90     42.43 o 
   7   7   7      425.22      484.01    119.82 o 
   8   7   7     2168.17     2006.87     99.34 o 
   9   7   7      877.04      807.52     82.99 o 
  10   7   7      104.77       43.20     70.37 o 
  11   7   7      714.07      632.64     95.19 o 
   0   8   7     2516.03     2459.62     82.24 o 
   1   8   7    41542.11    40601.79    325.30 o 
   2   8   7       27.82      -21.75     28.18 o 
   3   8   7      742.81      735.57     43.42 o 
   4   8   7      481.38      435.13     44.46 o 
   5   8   7    48068.17    46645.19    484.77 o 
   6   8   7      733.60      762.60     57.96 o 
   7   8   7     9196.09     9050.75    162.35 o 
   8   8   7      109.63       52.69     57.50 o 
   9   8   7      738.96      758.73     87.99 o 
  10   8   7      221.68      155.93     83.54 o 
  11   8   7    10031.20    10070.62    230.88 o 
   1   9   7     4222.15     4233.91     77.35 o 
   2   9   7       35.28       18.69     31.98 o 
   3   9   7    24666.49    24696.32    241.26 o 
   4   9   7       12.15       -8.36     35.13 o 
   5   9   7     2354.35     2244.99     91.77 o 
   6   9   7       36.31      -14.68     48.49 o 
   7   9   7     4208.64     4110.30    123.35 o 
   8   9   7      821.21      826.31     78.06 o 
   9   9   7     4111.81     4196.56    138.73 o 
  10   9   7       34.91       14.07     68.17 o 
   0  10   7      674.57      694.85     63.53 o 
   1  10   7    21569.86    21055.25    201.74 o 
   2  10   7       11.58      -11.97     33.80 o 
   3  10   7       51.89       71.06     39.82 o 
   4  10   7      892.87      866.89     56.30 o 
   5  10   7    27087.66    27236.85    322.28 o 
   6  10   7     1378.59     1512.74     80.46 o 
   7  10   7     2341.72     2430.10    122.41 o 
   8  10   7        7.29      -29.52     61.40 o 
   9  10   7      823.65      931.88     91.78 o 
  10  10   7       34.43       48.82     90.68 o 
   1  11   7    18871.04    18906.47    203.97 o 
   2  11   7        6.88      -36.16     38.37 o 
   3  11   7    54461.00    53860.67    463.48 o 
   4  11   7      137.78      115.66     52.88 o 
   5  11   7     5486.81     5515.95    128.88 o 
   6  11   7      136.51       61.77     55.35 o 
   7  11   7     8805.20     8815.09    185.84 o 
   8  11   7      176.95      145.79     71.94 o 
   9  11   7    16535.29    16554.80    276.89 o 
   0  12   7      191.66      157.12     57.79 o 
   1  12   7      455.22      515.10     45.55 o 
   2  12   7       16.91       23.33     41.54 o 
   3  12   7       69.02       44.61     43.10 o 
   4  12   7      952.70      902.97     62.09 o 
   5  12   7      209.65      129.95     62.82 o 
   6  12   7     1511.02     1663.71    110.60 o 
   7  12   7      733.08      737.90     81.42 o 
   8  12   7       74.15      126.46     73.79 o 
   1  13   7    16908.12    17056.60    185.58 o 
   2  13   7       66.20       93.41     46.15 o 
   3  13   7    15566.86    15640.58    193.17 o 
   4  13   7      286.77      284.51     54.09 o 
   5  13   7     2187.51     2352.27    187.34 o 
   6  13   7       62.45        7.21     62.52 o 
   7  13   7     6462.83     6516.99    186.22 o 
   8  13   7      224.90      114.44     75.76 o 
   0  14   7        3.90        3.73     60.25 o 
   1  14   7     2797.07     2834.08     86.31 o 
   2  14   7        2.79      -18.93     46.06 o 
   3  14   7      104.55       97.48     51.38 o 
   4  14   7      628.52      363.70     65.79 o 
   5  14   7     3160.13     3208.81    129.56 o 
   6  14   7       36.48     -105.28     70.19 o 
   7  14   7      812.56      914.82    219.39 o 
   1  15   7     4413.42     4279.63    120.28 o 
   2  15   7      398.05      418.47     89.80 o 
   3  15   7     7342.45     7441.88    161.89 o 
   4  15   7       66.83       -8.35     72.81 o 
   5  15   7      794.65      789.22    123.23 o 
   0  16   7      192.98       19.61     87.36 o 
   1  16   7     5306.05     5332.34    151.16 o 
   2  16   7      239.48       81.14     61.51 o 
   3  16   7        7.11       -9.91     62.32 o 
   0   0   8   167178.64   169169.69   1892.05 o 
   1   0   8      751.98      876.03     30.33 o 
   2   0   8    47242.20    47313.14    398.70 o 
   3   0   8     3419.47     3564.64     65.65 o 
   4   0   8    50751.62    49899.70    762.85 o 
   5   0   8     7749.19     8169.14    200.59 o 
   6   0   8    48426.64    46690.46    747.00 o 
   7   0   8      282.37      529.25     80.25 o 
   8   0   8       96.59      172.97    132.95 o 
   9   0   8     1062.42      974.54    112.29 o 
  10   0   8    13211.70    12977.23    424.09 o 
  11   0   8     1702.35     1594.81    212.07 o 
  12   0   8    10096.88     9827.32    277.74 o 
   1   1   8     2887.11     3263.42     37.36 o 
   2   1   8     1157.70     1151.56     24.72 o 
   3   1   8      126.71      108.34     15.14 o 
   4   1   8      110.46      157.90     35.31 o 
   5   1   8      463.92      380.15     45.30 o 
   6   1   8       23.90      -60.06     42.44 o 
   7   1   8       43.29      -10.87     46.89 o 
   8   1   8     2657.20     2560.77    103.12 o 
   9   1   8        2.49       20.74     50.08 o 
  10   1   8      105.54      136.94     56.98 o 
  11   1   8      178.30      169.65     60.38 o 
  12   1   8        3.52        6.07     62.63 o 
   0   2   8   134481.55   132941.84   1058.10 o 
   1   2   8     3514.91     3869.67     41.65 o 
   2   2   8    36298.82    36280.05    244.19 o 
   3   2   8     2227.71     2536.23     43.45 o 
   4   2   8    37690.32    37191.46    333.25 o 
   5   2   8     5673.93     5516.32    114.42 o 
   6   2   8    63570.14    60543.20    734.22 o 
   7   2   8       93.00      124.88     51.92 o 
   8   2   8      507.41      607.11     57.63 o 
   9   2   8      367.76      344.92     60.91 o 
  10   2   8    12854.54    12781.59    208.83 o 
  11   2   8     2498.85     2450.52     95.95 o 
  12   2   8    11009.59    11237.71    194.64 o 
   1   3   8     1875.66     1735.79     29.41 o 
   2   3   8    93869.73    94164.66    593.69 o 
   3   3   8       78.49      160.04     27.14 o 
   4   3   8    32847.46    32463.97    299.24 o 
   5   3   8     3969.49     3994.78    101.34 o 
   6   3   8      435.61      474.10     77.66 o 
   7   3   8     1788.63     1944.80    101.47 o 
   8   3   8    25426.42    24518.98    297.28 o 
   9   3   8     1875.86     1690.32     80.05 o 
  10   3   8     3433.44     3496.41    116.56 o 
  11   3   8      546.36      519.77     67.66 o 
  12   3   8      412.58      326.53     74.87 o 
   0   4   8    55303.50    56619.05    471.18 o 
   1   4   8     4433.38     4875.48     48.95 o 
   2   4   8    11224.14    11713.67     99.91 o 
   3   4   8      909.29     1114.37     35.53 o 
   4   4   8    10067.57    10140.82    126.40 o 
   5   4   8      283.45      350.76     36.79 o 
   6   4   8    13829.86    13326.49    208.46 o 
   7   4   8      660.75      715.32     70.29 o 
   8   4   8       60.29       55.46     49.71 o 
   9   4   8      852.46      804.68     68.51 o 
  10   4   8     5805.66     6161.23    144.18 o 
  11   4   8      144.07      193.42     69.48 o 
  12   4   8     2958.52     3291.67    119.05 o 
   1   5   8     4381.14     4516.58     56.39 o 
   2   5   8   122489.70   118710.64    746.03 o 
   3   5   8     1307.12     1440.58     41.75 o 
   4   5   8    57468.32    56340.84    495.12 o 
   5   5   8     1913.26     2016.12     57.14 o 
   6   5   8     1876.56     1859.77     64.81 o 
   7   5   8     3537.10     3705.51    101.24 o 
   8   5   8    40359.36    39567.41    431.80 o 
   9   5   8     2014.39     2019.85    128.37 o 
  10   5   8     9652.06     9595.17    209.15 o 
  11   5   8      309.49      274.26     82.97 o 
   0   6   8       26.31       -7.34     34.15 o 
   1   6   8     1574.30     1602.52     39.84 o 
   2   6   8     3889.98     4118.11     62.43 o 
   3   6   8     2767.20     2743.05     61.45 o 
   4   6   8     1144.62     1242.82    105.68 o 
   5   6   8     1017.72     1016.79     53.45 o 
   6   6   8     1175.22     1134.67    110.03 o 
   7   6   8        4.99      -30.39     47.81 o 
   8   6   8       63.82       21.43     80.40 o 
   9   6   8      801.58      849.97     83.48 o 
  10   6   8     1315.86     1470.35    142.35 o 
  11   6   8      153.95      134.28     98.41 o 
   1   7   8      218.94      312.64     31.75 o 
   2   7   8    50318.14    50193.99    457.93 o 
   3   7   8     1251.33     1360.11     76.55 o 
   4   7   8    31641.06    30975.99    307.81 o 
   5   7   8      163.23      256.01     44.86 o 
   6   7   8     2462.47     2403.25    123.70 o 
   7   7   8      487.17      363.82     59.28 o 
   8   7   8    18411.63    18108.18    253.69 o 
   9   7   8      123.15       40.37     84.56 o 
  10   7   8     3456.73     3369.32    136.92 o 
  11   7   8       97.13       35.20    124.51 o 
   0   8   8     5773.86     5736.25    122.55 o 
   1   8   8      376.38      415.92     36.42 o 
   2   8   8     4820.14     4997.06     82.90 o 
   3   8   8      154.09      106.40     35.76 o 
   4   8   8     7885.28     7736.22    137.79 o 
   5   8   8      271.71      281.37     50.68 o 
   6   8   8     4892.20     4694.07    127.09 o 
   7   8   8      173.08       57.73     59.03 o 
   8   8   8      349.14      392.03     67.66 o 
   9   8   8      112.83       87.65     63.05 o 
  10   8   8      271.41      176.70     73.19 o 
   1   9   8     1397.96     1514.29     52.46 o 
   2   9   8    34612.91    34360.30    291.93 o 
   3   9   8     4780.48     4977.81     94.16 o 
   4   9   8    28262.52    27972.57    322.65 o 
   5   9   8      201.30      133.38     49.93 o 
   6   9   8     2622.50     2600.39    102.28 o 
   7   9   8     1079.28      942.31    107.34 o 
   8   9   8    12567.50    12612.38    226.48 o 
   9   9   8      365.11      496.21     78.41 o 
  10   9   8     4367.45     4620.00    190.36 o 
   0  10   8    62455.15    62191.55    683.44 o 
   1  10   8      374.89      501.85     42.71 o 
   2  10   8     6155.49     5956.47     98.05 o 
   3  10   8       19.11       51.06     40.20 o 
   4  10   8     7880.45     7780.34    147.63 o 
   5  10   8      571.98      599.55     62.59 o 
   6  10   8    24222.63    23882.77    357.28 o 
   7  10   8        0.24       75.24     62.37 o 
   8  10   8     2904.08     2973.36    121.83 o 
   9  10   8        1.83      -80.62     69.92 o 
   1  11   8       17.20      -16.21     35.71 o 
   2  11   8     2453.83     2513.09     69.74 o 
   3  11   8     4112.68     4158.37     94.72 o 
   4  11   8     2483.36     2573.14     93.53 o 
   5  11   8      459.24      447.31     61.71 o 
   6  11   8      450.75      471.04     75.41 o 
   7  11   8      145.75      156.03     70.53 o 
   8  11   8     1471.33     1605.15    101.27 o 
   9  11   8        6.57       27.10     75.29 o 
   0  12   8    50171.60    48819.51    620.77 o 
   1  12   8     1413.77     1490.59     60.73 o 
   2  12   8     5800.38     5782.61    109.72 o 
   3  12   8      970.01     1011.43     60.40 o 
   4  12   8     9764.33     9433.00    170.19 o 
   5  12   8      554.68      631.79     70.86 o 
   6  12   8    21462.60    20987.88    440.99 o 
   7  12   8      483.70      384.14     75.19 o 
   8  12   8     1151.33     1132.65     98.39 o 
   1  13   8       27.71       55.56     41.68 o 
   2  13   8     2400.16     2607.89     95.75 o 
   3  13   8       26.19       32.11     46.72 o 
   4  13   8     1339.87     1385.80     83.09 o 
   5  13   8       64.74      130.96     63.02 o 
   6  13   8      299.85      307.68    106.55 o 
   7  13   8       21.64       75.90     71.45 o 
   0  14   8    14472.37    14302.02    245.93 o 
   1  14   8     1220.63     1238.91     62.94 o 
   2  14   8     2536.52     2498.51     83.98 o 
   3  14   8      391.07      394.62     57.44 o 
   4  14   8     3161.27     3042.78    110.68 o 
   5  14   8       33.77       -5.90     57.74 o 
   6  14   8     6810.05     6962.06    178.82 o 
   1  15   8      355.14      264.43     57.50 o 
   2  15   8     2599.14     2803.22    126.75 o 
   3  15   8       18.48       20.94     62.46 o 
   4  15   8     2482.08     2744.86    151.20 o 
   5  15   8      326.86      244.40     74.30 o 
   0  16   8     7469.38     7022.93    234.70 o 
   1  16   8      237.70      206.13     64.59 o 
   2  16   8     1085.48     1085.96     84.18 o 
   1   1   9    18782.29    17678.02    120.52 o 
   2   1   9     1665.95     1911.75     32.40 o 
   3   1   9    90288.86    87609.15    620.92 o 
   4   1   9      856.02      824.26     46.08 o 
   5   1   9     7596.86     7489.38    139.04 o 
   6   1   9     2946.15     2827.21    107.55 o 
   7   1   9    18566.88    17417.77    255.89 o 
   8   1   9     1206.13     1299.73     90.15 o 
   9   1   9    23066.31    22254.02    323.32 o 
  10   1   9      186.18      188.73     64.12 o 
  11   1   9      656.59      566.77     69.70 o 
  12   1   9      260.18      195.70     69.41 o 
   0   2   9     4127.33     4297.39     65.88 o 
   1   2   9    13581.16    13307.48     96.79 o 
   2   2   9     5897.38     6055.92     63.26 o 
   3   2   9      255.72      242.31     23.34 o 
   4   2   9      584.93      684.47     44.76 o 
   5   2   9    11537.15    11250.12    160.61 o 
   6   2   9        7.06       26.08     45.39 o 
   7   2   9     7212.44     6969.10    148.26 o 
   8   2   9      953.07      917.06     76.42 o 
   9   2   9       21.73       67.17     57.45 o 
  10   2   9       12.77      -41.08     56.78 o 
  11   2   9     4367.38     4238.92    119.84 o 
  12   2   9      568.98      642.89     80.10 o 
   1   3   9    29172.43    29631.31    187.39 o 
   2   3   9     5086.34     5057.13     62.06 o 
   3   3   9    66013.47    64388.94    442.54 o 
   4   3   9     5280.16     5383.58    100.93 o 
   5   3   9     9716.70     9528.45    146.19 o 
   6   3   9      237.42      162.71     50.32 o 
   7   3   9    18233.24    17685.51    262.29 o 
   8   3   9      592.41      499.34     60.12 o 
   9   3   9    19587.75    19601.65    290.83 o 
  10   3   9       24.76      -18.60     58.77 o 
  11   3   9      157.73      117.37     68.39 o 
   0   4   9    24473.42    25522.73    245.03 o 
   1   4   9    61513.05    60751.39    376.91 o 
   2   4   9       81.58      128.39     20.50 o 
   3   4   9     1140.90     1169.92     44.64 o 
   4   4   9     1247.89     1320.22     49.28 o 
   5   4   9    37721.14    35727.76    377.82 o 
   6   4   9      161.68      114.06     45.35 o 
   7   4   9    28790.40    27707.14    644.65 o 
   8   4   9       20.27      -14.19     62.16 o 
   9   4   9      534.75      575.40     65.80 o 
  10   4   9      631.57      584.41     74.40 o 
  11   4   9    10721.56    11152.76    233.89 o 
   1   5   9     3091.98     3143.22     50.26 o 
   2   5   9       17.58       -4.97     22.27 o 
   3   5   9     1706.25     1748.69     42.60 o 
   4   5   9      167.99      147.65     34.96 o 
   5   5   9       16.68       38.28     42.11 o 
   6   5   9      580.69      685.68     57.63 o 
   7   5   9     2478.15     2421.17     88.14 o 
   8   5   9       31.50       69.98     61.22 o 
   9   5   9      546.92      602.07     80.01 o 
  10   5   9      122.51      -60.20     70.86 o 
  11   5   9      602.76      611.57     93.05 o 
   0   6   9     1250.93     1245.91     59.94 o 
   1   6   9    48093.33    47136.53    364.69 o 
   2   6   9      303.75      276.28     38.69 o 
   3   6   9      832.42      888.60     48.54 o 
   4   6   9      257.49      271.33     39.46 o 
   5   6   9    50307.37    47900.91    488.58 o 
   6   6   9       39.67      119.89     47.72 o 
   7   6   9    25158.44    23964.29    362.29 o 
   8   6   9      256.76      208.00     64.48 o 
   9   6   9     1677.86     1500.30    100.06 o 
  10   6   9      329.07      259.55     77.11 o 
  11   6   9    10055.49    10304.81    231.17 o 
   1   7   9     1265.95     1316.17     43.53 o 
   2   7   9      135.34       84.32     30.24 o 
   3   7   9      446.85      471.97     39.63 o 
   4   7   9      265.14      240.73     45.13 o 
   5   7   9     1900.23     1802.57     83.42 o 
   6   7   9     4606.51     4502.22    114.96 o 
   7   7   9        6.87       43.76     53.77 o 
   8   7   9     1883.12     1753.12     87.96 o 
   9   7   9      722.97      597.55    123.45 o 
  10   7   9       39.99      -22.35     63.29 o 
   0   8   9       92.78       52.04     50.61 o 
   1   8   9    34458.91    33402.75    281.81 o 
   2   8   9     2397.13     2550.29     66.65 o 
   3   8   9      732.45      670.12     45.72 o 
   4   8   9      401.35      354.94     51.84 o 
   5   8   9    38649.86    36622.30    397.74 o 
   6   8   9       28.23      -37.22     53.78 o 
   7   8   9    10992.25    10910.13    201.61 o 
   8   8   9      387.73      346.24     73.44 o 
   9   8   9     1597.94     1611.98     98.59 o 
  10   8   9       28.65       57.42     73.51 o 
   1   9   9     2289.29     2244.31     61.49 o 
   2   9   9      557.01      607.45     79.61 o 
   3   9   9    15408.29    15372.90    177.73 o 
   4   9   9      672.78      748.93     62.12 o 
   5   9   9     4240.98     4055.13    110.73 o 
   6   9   9      884.80      918.43     78.41 o 
   7   9   9     2236.73     2047.74    143.50 o 
   8   9   9      324.28      255.22     70.21 o 
   9   9   9     5512.95     5442.70    156.25 o 
  10   9   9        3.61      -35.47     77.73 o 
   0  10   9      171.42      179.67     55.53 o 
   1  10   9    10988.41    10754.67    156.46 o 
   2  10   9     1810.88     2038.85     63.25 o 
   3  10   9      376.54      368.71     45.20 o 
   4  10   9      534.17      512.46     61.11 o 
   5  10   9    21715.16    21134.05    274.63 o 
   6  10   9     1329.37     1315.53     89.09 o 
   7  10   9     2600.18     2574.61    132.90 o 
   8  10   9      182.03      179.46     72.32 o 
   9  10   9      740.05      745.19     89.75 o 
   1  11   9    11103.27    11074.96    141.07 o 
   2  11   9     1634.87     1730.59     63.67 o 
   3  11   9    41375.52    40957.71    375.50 o 
   4  11   9       87.08       45.13     53.23 o 
   5  11   9     5712.36     5660.72    137.84 o 
   6  11   9       33.11       -2.17     64.89 o 
   7  11   9     7785.60     7700.10    179.14 o 
   8  11   9      938.09      823.10     91.89 o 
   0  12   9       43.54       55.51     56.45 o 
   1  12   9       37.58        2.27     39.58 o 
   2  12   9      257.72      205.86     49.44 o 
   3  12   9     1263.54     1256.27     72.10 o 
   4  12   9       24.89       33.48     56.35 o 
   5  12   9      674.29      812.23     80.91 o 
   6  12   9       14.60       -5.07     74.65 o 
   7  12   9       88.26       31.29     70.80 o 
   8  12   9       39.20        2.87     75.70 o 
   1  13   9     7628.55     7736.73    124.23 o 
   2  13   9       23.16      -68.12     45.41 o 
   3  13   9    17291.11    17395.71    232.16 o 
   4  13   9      174.00       73.55     56.89 o 
   5  13   9     1686.40     1720.11    101.20 o 
   6  13   9       64.85       23.93     73.56 o 
   7  13   9     5159.74     4965.70    161.73 o 
   0  14   9       13.89       31.43     65.44 o 
   1  14   9     1610.13     1746.36     70.93 o 
   2  14   9      199.16      186.45     53.27 o 
   3  14   9      789.20      659.87     70.71 o 
   4  14   9       44.25      -90.87     60.58 o 
   5  14   9     1882.89     1820.13     99.39 o 
   1  15   9     3664.97     3560.47    101.96 o 
   2  15   9      244.96      197.63     58.34 o 
   3  15   9    10134.78    10346.44    179.74 o 
   4  15   9       19.92      -14.73     64.30 o 
   0  16   9     1493.05     1494.38    248.84 o 
   0   0  10   120986.19   125332.64   1424.56 o 
   1   0  10     1189.53     1196.03     38.82 o 
   2   0  10    12418.64    11984.89    130.62 o 
   3   0  10      157.77      125.55     41.06 o 
   4   0  10    26715.93    25537.54    358.26 o 
   5   0  10     4016.88     3801.30    139.93 o 
   6   0  10    66960.21    62716.89   1930.15 o 
   7   0  10     1841.33     1908.57    127.55 o 
   8   0  10      919.34      965.96    105.90 o 
   9   0  10      418.07      207.05    138.06 o 
  10   0  10    10851.69    10142.49    300.31 o 
  11   0  10      435.15      300.97     99.43 o 
   1   1  10       56.27       55.14     16.36 o 
   2   1  10     6171.18     6416.28     61.43 o 
   3   1  10     2443.52     2645.85     52.89 o 
   4   1  10      457.52      444.95     48.85 o 
   5   1  10        5.56      -10.51     36.18 o 
   6   1  10       66.63      -10.61     49.59 o 
   7   1  10      460.28      513.85     61.00 o 
   8   1  10     1376.67     1312.77     82.72 o 
   9   1  10        0.70      -39.30     65.85 o 
  10   1  10       60.92      109.48     62.58 o 
  11   1  10      337.00      297.58     66.46 o 
   0   2  10   124125.72   125520.38   1009.22 o 
   1   2  10     5495.74     5535.20     56.36 o 
   2   2  10    15893.86    16406.10    129.54 o 
   3   2  10      104.76      108.55     23.39 o 
   4   2  10    18365.50    18076.78    195.62 o 
   5   2  10     7847.98     7699.35    130.96 o 
   6   2  10    34981.58    33726.05    368.01 o 
   7   2  10     1588.73     1507.57     82.66 o 
   8   2  10     1003.71     1061.23    124.73 o 
   9   2  10       78.96      143.58     64.80 o 
  10   2  10     8675.72     8545.46    172.78 o 
  11   2  10     1042.57      956.45    104.62 o 
   1   3  10     4973.47     4936.14     53.23 o 
   2   3  10    38339.04    38613.12    265.59 o 
   3   3  10       63.90       57.03     24.09 o 
   4   3  10    25089.16    24084.09    243.85 o 
   5   3  10      197.86       90.99     41.97 o 
   6   3  10     1633.24     1544.82     70.17 o 
   7   3  10       77.73       82.94     56.27 o 
   8   3  10    17021.24    15865.17    256.94 o 
   9   3  10     1487.28     1378.71     80.57 o 
  10   3  10     5443.35     5370.01    140.15 o 
  11   3  10      109.40       61.48     69.01 o 
   0   4  10    13781.88    13888.68    164.36 o 
   1   4  10     2478.05     2770.03     43.92 o 
   2   4  10     6415.86     6619.23     76.16 o 
   3   4  10     1974.77     2099.57     50.08 o 
   4   4  10    11479.76    11657.26    164.45 o 
   5   4  10     1069.19     1101.81     60.97 o 
   6   4  10     9079.78     8746.54    150.48 o 
   7   4  10     1929.46     1980.71     82.89 o 
   8   4  10      445.61      512.79     72.88 o 
   9   4  10      660.31      581.51     79.14 o 
  10   4  10     3493.65     3542.09    137.81 o 
  11   4  10       15.32       15.46     82.69 o 
   1   5  10     2718.09     2664.00     55.37 o 
   2   5  10    63161.44    61813.99    435.37 o 
   3   5  10     2214.87     2284.54     61.11 o 
   4   5  10    47302.03    47314.38    471.62 o 
   5   5  10     1141.31     1091.28     68.35 o 
   6   5  10     4020.83     4114.36    145.98 o 
   7   5  10      730.08      764.46     72.72 o 
   8   5  10    19594.69    19066.02    263.54 o 
   9   5  10     1243.36     1072.34     91.58 o 
  10   5  10     8525.02     8838.59    203.54 o 
  11   5  10       93.25       44.71     84.82 o 
   0   6  10      185.77      187.35     47.50 o 
   1   6  10       19.22       23.61     31.75 o 
   2   6  10      345.78      387.37     33.97 o 
   3   6  10      314.26      315.38     53.09 o 
   4   6  10       26.09        0.58     35.79 o 
   5   6  10      200.03      176.27     49.65 o 
   6   6  10        6.52       82.56     49.66 o 
   7   6  10       54.34      105.33     53.13 o 
   8   6  10      284.98      323.18     62.23 o 
   9   6  10      443.69      351.60     68.90 o 
  10   6  10       65.06       65.45     65.28 o 
   1   7  10      376.78      489.11     37.50 o 
   2   7  10    39093.93    38241.14    334.88 o 
   3   7  10       49.44       43.50     39.68 o 
   4   7  10    20759.68    20679.81    250.69 o 
   5   7  10       88.20       99.59     56.46 o 
   6   7  10     2476.95     2172.96     93.00 o 
   7   7  10      782.30      636.92     70.84 o 
   8   7  10    17346.11    16745.54    407.52 o 
   9   7  10       34.97      -27.83     58.51 o 
  10   7  10     5417.55     4917.63    179.37 o 
   0   8  10    10752.85    10682.69    179.66 o 
   1   8  10     1951.84     1934.01     53.92 o 
   2   8  10     3891.94     3940.42     78.80 o 
   3   8  10      457.53      470.99     53.55 o 
   4   8  10     3989.36     3864.70     96.39 o 
   5   8  10      495.06      410.23     62.60 o 
   6   8  10     7008.88     6691.79    179.18 o 
   7   8  10     1409.69     1530.90    112.50 o 
   8   8  10      695.19      702.17     82.47 o 
   9   8  10       33.99        7.72     71.01 o 
  10   8  10      548.55      437.73     87.28 o 
   1   9  10      116.79       93.71     37.47 o 
   2   9  10    24331.97    23998.94    226.27 o 
   3   9  10     9570.71     9377.65    176.71 o 
   4   9  10    12189.34    12227.01    174.25 o 
   5   9  10       26.57      -30.06     54.30 o 
   6   9  10      754.11      737.10     76.97 o 
   7   9  10     1246.47     1280.58     91.93 o 
   8   9  10    13069.20    12693.24    236.17 o 
   9   9  10      156.43      252.45     77.71 o 
   0  10  10    35904.07    35171.58    433.40 o 
   1  10  10       45.77       29.01     38.50 o 
   2  10  10     3232.93     3047.74     74.43 o 
   3  10  10        2.27       -7.81     44.96 o 
   4  10  10     6476.13     6057.88    136.77 o 
   5  10  10      530.10      595.58    107.23 o 
   6  10  10    16349.50    16023.91    264.15 o 
   7  10  10      115.00      185.25     72.11 o 
   8  10  10     1251.42     1331.79    100.54 o 
   9  10  10      127.93       95.18     77.40 o 
   1  11  10      263.26      307.48     43.68 o 
   2  11  10     2062.46     2084.52     69.16 o 
   3  11  10     4644.21     4823.25    114.82 o 
   4  11  10      129.96       99.60     56.87 o 
   5  11  10       93.00       48.90     62.85 o 
   6  11  10      299.51      442.98     75.48 o 
   7  11  10     1277.73     1219.96    112.88 o 
   8  11  10     2336.80     2358.64    119.50 o 
   0  12  10    24682.13    24892.19    412.00 o 
   1  12  10     2177.26     2315.07     82.89 o 
   2  12  10     3693.78     3837.32     96.45 o 
   3  12  10      687.68      681.38     60.88 o 
   4  12  10     7458.54     7615.15    160.99 o 
   5  12  10      348.98      371.40     77.93 o 
   6  12  10    13755.70    13530.23    246.31 o 
   7  12  10      717.75      666.77     90.35 o 
   1  13  10      455.10      370.99     50.45 o 
   2  13  10     1308.90     1284.55     90.85 o 
   3  13  10       12.83        5.09     58.33 o 
   4  13  10      801.08      803.65     75.82 o 
   5  13  10        8.75      -14.15    100.17 o 
   6  13  10      230.02      270.16     81.00 o 
   0  14  10    11095.33    10941.22    252.58 o 
   1  14  10       25.37        9.17     48.34 o 
   2  14  10     2719.29     2853.29    103.41 o 
   3  14  10      273.97      308.95     66.32 o 
   4  14  10     4734.48     4586.04    137.40 o 
   5  14  10      136.75       24.23     73.82 o 
   1  15  10      557.85      473.40     65.34 o 
   2  15  10     2794.67     3069.52    115.13 o 
   3  15  10        7.89      -41.33     68.11 o 
   1   1  11    29762.06    29884.20    193.48 o 
   2   1  11       52.88       52.39     19.35 o 
   3   1  11    71444.60    71439.67    561.72 o 
   4   1  11      877.73      788.94     60.25 o 
   5   1  11    11497.64    11756.58    154.23 o 
   6   1  11     2161.02     2271.13     82.67 o 
   7   1  11    15810.14    14687.75    361.49 o 
   8   1  11      718.36      647.07     74.18 o 
   9   1  11    21149.94    20474.60    314.69 o 
  10   1  11        0.62       22.71     70.32 o 
  11   1  11       28.52      -38.45     67.17 o 
   0   2  11       51.92       46.04     27.16 o 
   1   2  11    12616.14    12706.91     99.50 o 
   2   2  11      915.11      928.81     29.51 o 
   3   2  11     1539.45     1785.40     53.50 o 
   4   2  11      468.63      579.25     43.98 o 
   5   2  11    30364.27    29547.40    297.70 o 
   6   2  11      402.51      495.75    104.17 o 
   7   2  11     1362.53     1478.53     74.78 o 
   8   2  11      243.72      258.59     76.13 o 
   9   2  11      149.23      212.12     74.39 o 
  10   2  11      268.99      287.93     68.73 o 
  11   2  11     4939.65     4932.52    159.52 o 
   1   3  11    12557.38    12760.97    100.13 o 
   2   3  11     2684.89     2736.11     48.92 o 
   3   3  11    41856.79    41734.06    351.27 o 
   4   3  11     2486.95     2434.44     69.27 o 
   5   3  11     4431.20     4462.48    104.68 o 
   6   3  11      779.71      783.60     81.90 o 
   7   3  11    10954.99    10355.06    211.03 o 
   8   3  11     1162.08      997.77     73.50 o 
   9   3  11     7668.81     7933.05    163.27 o 
  10   3  11      477.59      536.46     74.21 o 
  11   3  11       76.71      119.92     83.65 o 
   0   4  11    10762.13    11142.71    211.52 o 
   1   4  11    35806.36    35265.62    249.93 o 
   2   4  11       17.85       41.76     24.40 o 
   3   4  11       12.58       36.19     35.56 o 
   4   4  11      413.13      448.30     42.60 o 
   5   4  11    27316.97    26610.57    306.24 o 
   6   4  11     5330.84     5098.13    117.05 o 
   7   4  11    13336.11    12068.52    213.22 o 
   8   4  11      145.62       -0.02     55.40 o 
   9   4  11     1010.17      794.64     76.13 o 
  10   4  11     1958.51     1876.83    112.56 o 
  11   4  11     7318.85     7868.99    204.56 o 
   1   5  11     5249.55     5669.27     82.10 o 
   2   5  11       21.26       40.92     26.28 o 
   3   5  11     4012.66     4245.32     80.42 o 
   4   5  11     1211.79     1123.21     61.65 o 
   5   5  11      804.12      902.97    105.42 o 
   6   5  11       11.23        3.47     48.30 o 
   7   5  11     1171.23     1259.49    145.75 o 
   8   5  11      481.32      426.18     65.85 o 
   9   5  11     1163.36     1465.93     89.58 o 
  10   5  11        2.27     -108.39     72.26 o 
   0   6  11      349.76      343.71     49.41 o 
   1   6  11    46222.22    45810.92    362.21 o 
   2   6  11       71.25       95.38     31.29 o 
   3   6  11      809.43      802.48     53.47 o 
   4   6  11       83.99      -30.11     46.94 o 
   5   6  11    41005.60    38795.62    597.72 o 
   6   6  11       58.22      111.29     71.76 o 
   7   6  11    15407.91    14802.23    222.27 o 
   8   6  11      331.83      412.62     67.44 o 
   9   6  11     1554.17     1350.50     90.93 o 
  10   6  11      551.80      468.06     93.27 o 
   1   7  11     2227.78     2285.70     61.33 o 
   2   7  11     1240.75     1250.75     50.06 o 
   3   7  11      119.02      144.89     41.80 o 
   4   7  11      567.15      463.69     72.37 o 
   5   7  11     3193.01     3016.25    130.07 o 
   6   7  11      533.32      575.32     68.25 o 
   7   7  11      634.49      564.20     78.18 o 
   8   7  11      117.96      173.69     70.39 o 
   9   7  11      806.71      803.20     89.78 o 
  10   7  11        0.33      -40.91     74.40 o 
   0   8  11      399.48      486.41     59.00 o 
   1   8  11    32505.71    32268.17    300.80 o 
   2   8  11      548.83      529.08     43.27 o 
   3   8  11      256.72      243.14     48.33 o 
   4   8  11      649.62      701.40     64.82 o 
   5   8  11    23659.70    23084.07    323.38 o 
   6   8  11      169.70      108.81     63.03 o 
   7   8  11     9756.76    10036.44    204.92 o 
   8   8  11       40.56       73.35     70.11 o 
   9   8  11     1875.05     1846.03    108.19 o 
   1   9  11    10103.55     9835.13    127.83 o 
   2   9  11      100.21       65.69     42.24 o 
   3   9  11    10574.75    10307.43    156.63 o 
   4   9  11       11.56      -68.33     51.87 o 
   5   9  11     2757.77     2614.83    109.34 o 
   6   9  11        5.00      -46.16     61.83 o 
   7   9  11     3398.50     3120.82    125.83 o 
   8   9  11       71.30       63.82     71.91 o 
   9   9  11     7331.63     7365.64    206.03 o 
   0  10  11     5200.01     5046.03    134.91 o 
   1  10  11     7333.78     7180.61    105.36 o 
   2  10  11     1435.24     1479.71     66.26 o 
   3  10  11     2011.71     1987.06     99.75 o 
   4  10  11      877.23      917.68     75.59 o 
   5  10  11     5073.75     5114.73    146.75 o 
   6  10  11     1157.90     1138.76     98.56 o 
   7  10  11     1806.77     1839.52    108.29 o 
   8  10  11        4.45       21.76     70.87 o 
   1  11  11     3070.42     2990.12     79.07 o 
   2  11  11      689.62      746.16     58.76 o 
   3  11  11    27738.33    26826.84    304.32 o 
   4  11  11      238.05      171.88     61.71 o 
   5  11  11     1419.56     1454.35    100.06 o 
   6  11  11       33.58      -72.88     68.76 o 
   7  11  11     4594.59     4478.95    150.61 o 
   0  12  11      273.84      271.99     77.55 o 
   1  12  11      510.99      547.35     73.18 o 
   2  12  11        9.62      -68.47     45.65 o 
   3  12  11      202.75      197.61     60.41 o 
   4  12  11       41.81      -58.41     67.17 o 
   5  12  11      145.92      120.39     76.01 o 
   6  12  11      141.86       46.83     73.43 o 
   1  13  11     3236.22     3306.42     89.67 o 
   2  13  11      434.56      514.39     74.09 o 
   3  13  11    16915.85    17113.07    294.45 o 
   4  13  11      129.92        7.34     63.19 o 
   5  13  11      525.79      415.85     86.76 o 
   0  14  11      841.89      683.34     86.84 o 
   1  14  11     1933.82     2056.17     78.72 o 
   2  14  11      114.65      146.34     64.05 o 
   3  14  11       89.74      116.61     66.19 o 
   4  14  11       43.57       10.40     69.05 o 
   1  15  11     2886.76     2774.60     91.06 o 
   0   0  12   129875.58   135304.63   1546.45 o 
   1   0  12      182.66      145.14     32.04 o 
   2   0  12     9425.33     9413.89    136.48 o 
   3   0  12       54.29       43.73     47.90 o 
   4   0  12    18153.53    17943.75    285.22 o 
   5   0  12      178.12      176.00     61.88 o 
   6   0  12    41330.02    40121.51    554.12 o 
   7   0  12      269.96      350.49     74.05 o 
   8   0  12     2149.09     2051.73    144.17 o 
   9   0  12      345.23      383.99    109.39 o 
  10   0  12     7124.93     7191.09    264.04 o 
   1   1  12       21.54       44.70     20.72 o 
   2   1  12     7774.71     7850.02     85.42 o 
   3   1  12      216.45      174.45     33.98 o 
   4   1  12     1481.71     1565.61     59.51 o 
   5   1  12      613.26      609.19     65.14 o 
   6   1  12      184.80      126.64     46.96 o 
   7   1  12      119.79      117.80     53.33 o 
   8   1  12     3994.43     3543.39    122.06 o 
   9   1  12       18.22       36.44     66.70 o 
  10   1  12      446.08      439.64    111.03 o 
   0   2  12    67111.30    68219.63    575.39 o 
   1   2  12     1212.17     1172.06     32.41 o 
   2   2  12     1841.80     1985.64     44.75 o 
   3   2  12     1770.64     1709.37     54.34 o 
   4   2  12     8928.13     8854.81    128.73 o 
   5   2  12     8047.29     7822.02    126.62 o 
   6   2  12    25111.83    24592.15    269.29 o 
   7   2  12      552.14      518.51     60.96 o 
   8   2  12     1343.64     1312.19     79.86 o 
   9   2  12      222.36      141.96     72.98 o 
  10   2  12     5732.25     5872.68    152.92 o 
   1   3  12      780.56      813.06     30.59 o 
   2   3  12    24827.05    25142.53    202.16 o 
   3   3  12      503.90      483.81     39.24 o 
   4   3  12    17837.33    17720.84    201.39 o 
   5   3  12      228.25      208.49     44.85 o 
   6   3  12     1732.64     1652.04     77.63 o 
   7   3  12       18.24       17.30     51.56 o 
   8   3  12     4493.83     4421.05    123.95 o 
   9   3  12      164.37       81.07     63.93 o 
  10   3  12     3402.09     3225.40    137.37 o 
   0   4  12     9180.24     9767.21    139.81 o 
   1   4  12     1339.07     1393.89     39.51 o 
   2   4  12     8009.51     8205.08    124.56 o 
   3   4  12      212.78      186.07     41.22 o 
   4   4  12     8399.11     8317.10    141.57 o 
   5   4  12     1174.23     1144.76     67.58 o 
   6   4  12     5067.15     5040.27    120.03 o 
   7   4  12      252.74      202.62     56.69 o 
   8   4  12      213.32      271.85     63.93 o 
   9   4  12      286.39      183.20     66.88 o 
  10   4  12     1330.53     1385.44     96.55 o 
   1   5  12     1873.12     1750.82     51.06 o 
   2   5  12    25403.68    25138.93    238.56 o 
   3   5  12     1263.81     1207.92     70.78 o 
   4   5  12    30646.82    30595.64    339.75 o 
   5   5  12      128.28      178.92     52.41 o 
   6   5  12     4669.19     4350.49    122.91 o 
   7   5  12      642.17      629.07     66.95 o 
   8   5  12     6805.99     6436.52    148.03 o 
   9   5  12      760.73      644.12     76.46 o 
  10   5  12     6070.70     5917.97    232.54 o 
   0   6  12     1475.72     1391.97    148.98 o 
   1   6  12      484.93      533.21     39.43 o 
   2   6  12     3160.00     3292.68     75.04 o 
   3   6  12     1703.34     1684.55     75.57 o 
   4   6  12     1345.66     1487.45     74.38 o 
   5   6  12       71.55       14.00     54.28 o 
   6   6  12      452.68      429.80     68.74 o 
   7   6  12       29.25        3.14     58.05 o 
   8   6  12      132.16      -18.60    124.89 o 
   9   6  12      177.76       74.28     85.05 o 
   1   7  12      252.52      243.86     36.51 o 
   2   7  12    42049.68    41847.73    369.37 o 
   3   7  12     1505.30     1350.82     71.24 o 
   4   7  12    22716.40    23777.13    293.72 o 
   5   7  12       56.60        4.35     55.34 o 
   6   7  12      451.70      442.06     69.87 o 
   7   7  12      521.01      329.06     70.07 o 
   8   7  12    15428.57    14837.46    290.02 o 
   9   7  12       28.25      102.80     74.94 o 
   0   8  12     8662.12     8864.14    168.33 o 
   1   8  12     1271.76     1261.40     53.64 o 
   2   8  12     3497.83     3336.54     78.21 o 
   3   8  12        0.87      -32.03     42.75 o 
   4   8  12     3975.31     3928.62    133.75 o 
   5   8  12      888.44      865.21     84.14 o 
   6   8  12     3971.97     4015.43    133.92 o 
   7   8  12      774.43      739.43     83.15 o 
   8   8  12      996.41     1063.35     94.27 o 
   9   8  12        5.81      -63.04     74.42 o 
   1   9  12      536.69      505.05     42.76 o 
   2   9  12    13060.11    12683.74    164.97 o 
   3   9  12     3370.51     3094.70     93.10 o 
   4   9  12     4746.05     4716.43    125.30 o 
   5   9  12       38.24       81.41     63.11 o 
   6   9  12      118.97       13.69     67.54 o 
   7   9  12     1324.84     1375.52    100.11 o 
   8   9  12     7962.06     7621.54    189.11 o 
   0  10  12    20251.58    19905.22    294.16 o 
   1  10  12     1760.54     1827.17     66.03 o 
   2  10  12     2577.20     2523.75     80.82 o 
   3  10  12      198.63      137.61     50.99 o 
   4  10  12     4050.88     3784.96    120.05 o 
   5  10  12      109.79      -18.87     70.59 o 
   6  10  12    11653.38    11235.52    222.94 o 
   7  10  12      110.56       -3.65     73.81 o 
   1  11  12      688.42      723.84     54.12 o 
   2  11  12     1675.11     1613.63     73.37 o 
   3  11  12     1535.61     1621.13     81.43 o 
   4  11  12      164.99      114.08     62.42 o 
   5  11  12       43.69      -87.70     65.00 o 
   6  11  12       69.88       58.26     75.74 o 
   7  11  12      531.86      471.61    129.53 o 
   0  12  12    15550.11    15004.97    281.57 o 
   1  12  12      953.65      926.93     61.89 o 
   2  12  12     2765.87     2841.29     90.85 o 
   3  12  12       93.60      -31.64     58.32 o 
   4  12  12     4435.81     4364.68    147.39 o 
   5  12  12      581.40      368.53     80.07 o 
   6  12  12     8380.35     8406.87    250.73 o 
   1  13  12       10.98      -20.70     53.32 o 
   2  13  12       21.35      -19.29     60.32 o 
   3  13  12       66.46       53.16     61.66 o 
   4  13  12      166.28      156.23     77.07 o 
   0  14  12     5762.79     5633.03    166.84 o 
   1  14  12      304.84      204.34     59.39 o 
   2  14  12     3918.78     4092.49    137.05 o 
   1   1  13    25922.70    26208.83    179.82 o 
   2   1  13     2438.30     2309.90     51.62 o 
   3   1  13    55293.94    54493.91    449.02 o 
   4   1  13      499.79      474.40     47.53 o 
   5   1  13     4805.03     4879.98    103.41 o 
   6   1  13     1147.75     1009.67     65.80 o 
   7   1  13    13780.72    13065.14    186.48 o 
   8   1  13      650.37      558.14     63.42 o 
   9   1  13    18524.14    17572.22    305.42 o 
  10   1  13       34.52      -55.63     91.07 o 
   0   2  13      346.39      436.04     38.01 o 
   1   2  13    14014.16    14319.17    114.25 o 
   2   2  13       67.94       59.02     27.87 o 
   3   2  13     1115.94     1302.29     51.87 o 
   4   2  13      196.51      212.63     44.21 o 
   5   2  13    20872.64    20430.80    232.59 o 
   6   2  13      254.79      269.96     49.08 o 
   7   2  13      993.00      950.72     66.02 o 
   8   2  13        9.14      -76.09     56.83 o 
   9   2  13      149.94      215.71     69.41 o 
  10   2  13      168.99      109.75     71.45 o 
   1   3  13     6687.76     7005.97     81.84 o 
   2   3  13     2339.21     2267.22     63.76 o 
   3   3  13    12353.08    12366.04    160.80 o 
   4   3  13      182.06      238.11     51.20 o 
   5   3  13     1565.04     1639.06     74.95 o 
   6   3  13       10.71       16.50     49.64 o 
   7   3  13     5478.96     5266.47    118.96 o 
   8   3  13     1628.52     1432.74     87.59 o 
   9   3  13     4862.16     4871.81    149.70 o 
  10   3  13        0.39       74.80     72.64 o 
   0   4  13     4117.65     3912.33     99.81 o 
   1   4  13    23602.80    23561.15    196.57 o 
   2   4  13     1696.45     1722.69     57.69 o 
   3   4  13      227.46      271.79     45.61 o 
   4   4  13     3119.31     3195.95     94.51 o 
   5   4  13    24580.24    23465.52    287.22 o 
   6   4  13      764.22      670.05     67.37 o 
   7   4  13     4599.93     4504.52    139.86 o 
   8   4  13       36.71      -74.47     58.20 o 
   9   4  13      451.21      225.80    100.74 o 
  10   4  13      488.95      437.32     79.42 o 
   1   5  13     2925.58     3081.72     67.37 o 
   2   5  13       45.80       42.47     40.73 o 
   3   5  13     6197.89     6180.97    114.80 o 
   4   5  13      163.54      215.84     56.17 o 
   5   5  13      380.71      548.04     67.22 o 
   6   5  13      143.82      113.31     55.97 o 
   7   5  13     3045.29     2815.56    105.14 o 
   8   5  13      124.74      129.90     65.10 o 
   9   5  13     1817.08     1874.52    103.03 o 
   0   6  13      440.75      482.59     57.44 o 
   1   6  13    40605.04    40942.17    336.17 o 
   2   6  13      177.70      150.06     38.05 o 
   3   6  13       18.24      159.03     50.57 o 
   4   6  13      184.98      148.70     54.00 o 
   5   6  13    23857.21    23122.01    324.47 o 
   6   6  13      285.57      108.88     75.02 o 
   7   6  13    11840.08    11622.79    320.11 o 
   8   6  13      240.66      197.80     73.04 o 
   9   6  13     1382.85     1295.74    100.78 o 
   1   7  13     6658.23     6772.15    119.36 o 
   2   7  13      290.60      269.43     53.41 o 
   3   7  13      147.34      150.02     53.43 o 
   4   7  13      458.80      432.79     62.42 o 
   5   7  13     1265.93     1211.00     85.92 o 
   6   7  13       16.34       40.13     91.78 o 
   7   7  13      299.92      400.85     75.63 o 
   8   7  13        3.85      -10.86     67.25 o 
   9   7  13      881.76      781.75     97.96 o 
   0   8  13     2471.57     2326.77     94.65 o 
   1   8  13    23433.03    23353.12    241.98 o 
   2   8  13      179.95      172.32     43.96 o 
   3   8  13     1164.89     1145.22    102.40 o 
   4   8  13      178.76      146.39     59.10 o 
   5   8  13    14691.96    14859.98    267.13 o 
   6   8  13      761.94      886.19     85.63 o 
   7   8  13     9021.40     8751.91    228.54 o 
   8   8  13       36.75      128.26     79.71 o 
   1   9  13     7240.89     7281.56    133.41 o 
   2   9  13       14.02      -50.19     43.67 o 
   3   9  13    14501.84    14073.83    217.03 o 
   4   9  13      112.14       74.72     62.25 o 
   5   9  13     4253.73     4200.80    161.79 o 
   6   9  13       39.06       -5.03     97.58 o 
   7   9  13     2326.38     2362.61    117.60 o 
   0  10  13      619.42      751.07     75.80 o 
   1  10  13     4739.72     4660.79    104.12 o 
   2  10  13     1197.40     1237.59     67.40 o 
   3  10  13       14.11        4.09     58.57 o 
   4  10  13      205.91      224.09     67.74 o 
   5  10  13     1472.93     1439.57    164.10 o 
   6  10  13     1143.47     1171.11    147.09 o 
   7  10  13      809.99      851.80    163.69 o 
   1  11  13     1273.64     1230.83     64.61 o 
   2  11  13      516.98      452.37     76.83 o 
   3  11  13    14900.77    14458.38    282.96 o 
   4  11  13      389.06      334.60     71.01 o 
   5  11  13      486.48      470.47     82.76 o 
   6  11  13        3.23      -58.63     74.01 o 
   0  12  13      376.99      431.30     68.48 o 
   1  12  13      243.79      257.80     62.59 o 
   2  12  13        9.28       43.55     53.60 o 
   3  12  13      138.08      172.40     68.34 o 
   4  12  13       19.86       62.03     77.85 o 
   5  12  13       98.09      -33.19     80.25 o 
   1  13  13     2193.45     2277.79     89.70 o 
   2  13  13       94.68       81.38     64.33 o 
   3  13  13    16269.48    16483.01    263.62 o 
   0   0  14    45270.39    47402.38    598.60 o 
   1   0  14      981.88      944.61     57.02 o 
   2   0  14     1913.75     2077.80     84.55 o 
   3   0  14     1099.80     1295.75    176.45 o 
   4   0  14     4661.67     4922.11    144.28 o 
   5   0  14      371.61      339.36     71.41 o 
   6   0  14    34335.02    33028.82    487.08 o 
   7   0  14      964.95      695.42     93.50 o 
   8   0  14     3979.89     3836.65    161.76 o 
   9   0  14     1237.56     1320.98    119.88 o 
   1   1  14       49.72       79.94     27.33 o 
   2   1  14     4560.72     4889.84     74.00 o 
   3   1  14       74.24       78.83     38.43 o 
   4   1  14     5535.80     5515.31    107.48 o 
   5   1  14      348.89      268.32     50.49 o 
   6   1  14       41.93        3.54     48.69 o 
   7   1  14        8.30      -44.58     50.02 o 
   8   1  14     2707.37     2680.99     97.24 o 
   9   1  14        1.60      -45.49     58.44 o 
   0   2  14    15453.45    16259.18    199.75 o 
   1   2  14     2661.20     2477.10     56.51 o 
   2   2  14     1022.94     1122.22     47.77 o 
   3   2  14       78.22       92.37     44.24 o 
   4   2  14     7937.48     7848.69    127.66 o 
   5   2  14      369.48      352.68     49.53 o 
   6   2  14    16883.13    16591.54    213.68 o 
   7   2  14      594.31      600.68     61.94 o 
   8   2  14     1163.57     1118.11     75.21 o 
   9   2  14      867.43      819.36     76.41 o 
   1   3  14       74.87       70.95     30.66 o 
   2   3  14     3557.76     3697.30     81.63 o 
   3   3  14      701.09      671.00     52.73 o 
   4   3  14    11954.86    11371.38    176.16 o 
   5   3  14       95.44      118.23     62.53 o 
   6   3  14       95.09       41.52     59.56 o 
   7   3  14      513.30      225.77     62.97 o 
   8   3  14     4783.39     4656.23    133.83 o 
   9   3  14      175.23      -59.67     65.97 o 
   0   4  14     1590.84     1706.77     74.44 o 
   1   4  14      506.84      539.91     42.27 o 
   2   4  14     2882.84     2912.42     81.79 o 
   3   4  14      152.11      176.86     49.98 o 
   4   4  14     6791.21     6677.37    169.96 o 
   5   4  14     1656.57     1558.35     78.79 o 
   6   4  14     3677.29     3607.15    112.06 o 
   7   4  14       71.23       -8.03     60.70 o 
   8   4  14       84.51      -47.30     87.28 o 
   9   4  14       16.67       26.35     70.05 o 
   1   5  14       14.69       42.96     36.16 o 
   2   5  14    10486.89    10452.93    151.12 o 
   3   5  14     2015.24     1926.26     82.67 o 
   4   5  14    13607.06    13976.33    228.89 o 
   5   5  14        0.59        1.66     60.02 o 
   6   5  14      560.18      519.84     80.77 o 
   7   5  14      140.23      167.30     70.90 o 
   8   5  14     6574.00     6386.11    168.72 o 
   9   5  14      129.69      -35.08     84.09 o 
   0   6  14      756.28      960.32     68.78 o 
   1   6  14     1207.99     1308.82     57.36 o 
   2   6  14       53.04       92.42     46.16 o 
   3   6  14        0.91       23.57     51.71 o 
   4   6  14     2578.27     2510.89     94.31 o 
   5   6  14      317.20      354.40     69.48 o 
   6   6  14      312.09      380.70     71.66 o 
   7   6  14       73.47       59.07     67.56 o 
   8   6  14       80.42      124.23     74.46 o 
   1   7  14      354.41      393.08     45.54 o 
   2   7  14    25296.91    24590.33    275.11 o 
   3   7  14     1355.30     1313.26     87.39 o 
   4   7  14    18963.65    18841.54    259.31 o 
   5   7  14       66.14      148.95     67.27 o 
   6   7  14      764.25      769.03     82.57 o 
   7   7  14      899.69      790.44     89.57 o 
   8   7  14    10417.70    10216.12    221.78 o 
   0   8  14     5648.82     5959.84    224.74 o 
   1   8  14       41.72        7.67     41.64 o 
   2   8  14     2804.35     2828.11     91.95 o 
   3   8  14        1.12      -43.18     53.24 o 
   4   8  14      280.08      272.76     64.33 o 
   5   8  14      114.95       34.65     68.15 o 
   6   8  14     3822.90     3660.12    134.57 o 
   7   8  14        0.46       -8.01     72.56 o 
   1   9  14     2172.87     2129.49     75.72 o 
   2   9  14     8921.83     8836.96    154.11 o 
   3   9  14     1369.35     1364.45     84.88 o 
   4   9  14      910.03      951.53     94.53 o 
   5   9  14       57.88      118.73     70.15 o 
   6   9  14      176.73      197.73     80.02 o 
   7   9  14      567.29      487.23     87.43 o 
   0  10  14    13111.42    13182.78    274.52 o 
   1  10  14      160.73      113.08     52.39 o 
   2  10  14     1939.03     1962.73     87.90 o 
   3  10  14      207.90      199.44     65.50 o 
   4  10  14     1778.31     1755.42    105.01 o 
   5  10  14       36.49      -28.66     71.43 o 
   6  10  14     5676.65     5932.42    250.69 o 
   1  11  14     1435.48     1476.07     86.43 o 
   2  11  14     4054.32     4063.90    115.31 o 
   3  11  14       51.44       35.56     66.74 o 
   4  11  14       38.39       86.80     66.84 o 
   5  11  14       62.39       39.83     75.04 o 
   0  12  14     8303.08     8172.22    226.68 o 
   1  12  14      385.48      397.10     62.85 o 
   2  12  14     2948.88     3104.00     99.43 o 
   3  12  14      108.22      103.37     72.25 o 
   1   1  15    16546.56    16960.27    151.50 o 
   2   1  15     2254.09     2053.98     53.88 o 
   3   1  15    42969.06    43376.45    378.81 o 
   4   1  15      139.95       96.07     43.49 o 
   5   1  15     1343.91     1519.63     71.65 o 
   6   1  15       13.44       54.39     52.00 o 
   7   1  15     8124.55     7909.15    149.57 o 
   8   1  15     1487.04     1191.04     78.85 o 
   9   1  15     9796.62     9927.40    183.41 o 
   0   2  15      638.44      677.77     52.77 o 
   1   2  15    12183.42    12291.60    160.21 o 
   2   2  15     1993.41     1941.62     64.31 o 
   3   2  15      506.00      521.04     52.51 o 
   4   2  15     2604.07     2597.19    142.47 o 
   5   2  15     9636.16     9415.41    166.10 o 
   6   2  15       79.78       53.84     57.31 o 
   7   2  15     1127.38     1198.08     99.83 o 
   8   2  15        0.81      -93.94     62.62 o 
   9   2  15       10.11      -12.17     70.82 o 
   1   3  15     6486.17     6550.80    104.95 o 
   2   3  15      796.87      758.23     50.94 o 
   3   3  15     7724.51     8018.14    133.34 o 
   4   3  15      274.41      177.98     52.73 o 
   5   3  15      279.44      390.15     61.52 o 
   6   3  15      291.57      250.88     61.49 o 
   7   3  15     3146.48     3119.50    112.69 o 
   8   3  15      328.29      233.26     70.22 o 
   0   4  15      101.81      128.88     59.87 o 
   1   4  15    18107.80    18474.41    216.16 o 
   2   4  15       10.14      -44.96     42.47 o 
   3   4  15      326.35      281.59     56.94 o 
   4   4  15      215.75      167.01     61.78 o 
   5   4  15    14666.51    13877.39    234.67 o 
   6   4  15       82.73      -29.86     59.96 o 
   7   4  15     2432.69     2631.77    107.24 o 
   8   4  15      109.55       83.61     65.06 o 
   1   5  15      396.21      435.36     58.45 o 
   2   5  15      562.56      487.06     54.20 o 
   3   5  15     4303.53     4245.39    111.87 o 
   4   5  15      381.32      478.35     91.99 o 
   5   5  15     1675.22     1590.11    141.13 o 
   6   5  15        6.18      -32.66     65.95 o 
   7   5  15     1910.21     1852.65    106.53 o 
   8   5  15      373.68      374.93     94.79 o 
   0   6  15      344.41      326.30     67.16 o 
   1   6  15    26067.76    26095.38    284.46 o 
   2   6  15       15.22      -11.21     46.13 o 
   3   6  15      988.52      994.04     73.03 o 
   4   6  15     1706.01     1727.46     95.70 o 
   5   6  15    18624.23    18659.94    293.32 o 
   6   6  15     1076.42      947.29     89.83 o 
   7   6  15     7287.22     7435.51    190.42 o 
   8   6  15        1.88      -90.22     75.08 o 
   1   7  15     3828.14     3737.58    101.45 o 
   2   7  15      102.35      159.25     59.62 o 
   3   7  15     1086.97     1097.46     77.01 o 
   4   7  15      994.75     1133.27     80.67 o 
   5   7  15      331.10      198.84     73.42 o 
   6   7  15      680.74      536.94     82.92 o 
   7   7  15       40.36       77.86     74.75 o 
   0   8  15     1813.08     1786.43    109.38 o 
   1   8  15    13976.68    14047.93    197.77 o 
   2   8  15        9.74      -73.66     49.11 o 
   3   8  15       89.71       66.79     58.60 o 
   4   8  15      472.03      299.04     70.25 o 
   5   8  15     7984.03     7840.01    186.83 o 
   6   8  15     1423.09     1028.58     96.15 o 
   1   9  15     3665.11     3599.95    106.31 o 
   2   9  15      225.90      232.63     60.21 o 
   3   9  15    12938.12    12454.99    212.48 o 
   4   9  15      124.44       69.09     66.93 o 
   5   9  15      615.91      710.78     88.30 o 
   6   9  15       71.98       10.56     77.57 o 
   0  10  15      790.94      753.10     97.90 o 
   1  10  15     1072.90     1134.84     70.46 o 
   2  10  15      434.05      347.41     63.43 o 
   3  10  15        8.62       78.47     66.62 o 
   4  10  15      476.69      458.70     77.07 o 
   5  10  15     2383.45     2356.86    122.47 o 
   1  11  15     1038.06     1103.42     71.33 o 
   2  11  15       15.71      -21.49     60.63 o 
   3  11  15     8570.33     8331.41    198.83 o 
   0  12  15      696.06      761.70    111.65 o 
   1  12  15      102.01       91.48     78.32 o 
   0   0  16    29285.61    30932.39    541.68 o 
   1   0  16     5586.74     5584.78    118.06 o 
   2   0  16     7278.22     7929.66    141.58 o 
   3   0  16       33.76       -1.33     68.56 o 
   4   0  16     7071.26     7217.14    183.84 o 
   5   0  16     1307.99     1217.19    101.29 o 
   6   0  16    14694.91    14768.82    291.39 o 
   7   0  16     1550.63     1540.73    119.93 o 
   8   0  16     1739.30     1900.68    258.51 o 
   1   1  16     1002.90      969.49     49.38 o 
   2   1  16     2032.65     2106.03     63.42 o 
   3   1  16       12.42      -44.33     46.76 o 
   4   1  16     2069.15     2216.78    123.57 o 
   5   1  16        2.07       -9.19     54.60 o 
   6   1  16      131.99      179.55     62.26 o 
   7   1  16      149.78      216.60     70.41 o 
   8   1  16     1599.10     1637.08    102.15 o 
   0   2  16    17769.29    18211.80    423.77 o 
   1   2  16     1148.08     1096.63     51.32 o 
   2   2  16     5148.05     5342.40    101.28 o 
   3   2  16      832.54      855.64     61.32 o 
   4   2  16     1944.02     2173.12     88.77 o 
   5   2  16       63.11       91.65     58.46 o 
   6   2  16     7140.94     7284.06    156.17 o 
   7   2  16      100.29       49.73     63.97 o 
   8   2  16      234.14      243.25     74.36 o 
   1   3  16       57.03       32.39     44.07 o 
   2   3  16     5674.19     6094.86    118.26 o 
   3   3  16     1272.33     1295.44    100.40 o 
   4   3  16     5153.75     5345.66    125.02 o 
   5   3  16        2.04        3.42     57.25 o 
   6   3  16       83.29      -81.13     59.70 o 
   7   3  16      254.06       88.39     67.98 o 
   8   3  16     4145.35     4194.55    144.39 o 
   0   4  16     5531.19     5797.09    165.75 o 
   1   4  16      684.44      635.23     55.31 o 
   2   4  16     1930.50     2068.47    102.11 o 
   3   4  16      234.63      186.92     56.31 o 
   4   4  16     2233.28     2352.82    121.70 o 
   5   4  16      645.71      614.72     80.25 o 
   6   4  16     2514.19     2818.39    119.14 o 
   7   4  16       60.81       59.99     72.28 o 
   1   5  16      219.82      294.41     50.90 o 
   2   5  16    10240.31    10398.70    217.44 o 
   3   5  16     1645.88     1495.23    126.69 o 
   4   5  16     9191.25     9211.50    189.78 o 
   5   5  16      437.21      408.23     76.08 o 
   6   5  16       85.79       32.29     68.81 o 
   7   5  16      710.95      614.83     88.17 o 
   0   6  16     1455.24     1519.08    102.48 o 
   1   6  16      658.22      742.97     62.37 o 
   2   6  16      136.67      162.97     52.64 o 
   3   6  16      566.31      583.38     71.78 o 
   4   6  16       17.90        8.22     66.28 o 
   5   6  16     2613.01     2768.64    118.91 o 
   6   6  16        1.08        2.49     72.32 o 
   7   6  16      124.52      122.61     77.70 o 
   1   7  16     1359.41     1276.37     81.14 o 
   2   7  16    15194.50    14805.60    236.67 o 
   3   7  16     1463.46     1502.98     86.53 o 
   4   7  16     9070.34     9459.99    200.52 o 
   5   7  16      141.15      147.40     72.62 o 
   6   7  16      276.83      233.17     81.80 o 
   0   8  16     1974.75     2103.31    119.76 o 
   1   8  16       58.32       32.98     59.48 o 
   2   8  16     1853.62     1825.24     84.49 o 
   3   8  16       35.98       44.66     62.83 o 
   4   8  16     1358.14     1435.67     90.04 o 
   5   8  16      445.02      532.80    131.11 o 
   1   9  16      600.43      633.28     74.95 o 
   2   9  16     4645.56     4585.81    121.56 o 
   3   9  16      226.59      170.15     69.18 o 
   4   9  16     1701.28     1707.64    100.92 o 
   5   9  16        5.75      -71.99     72.78 o 
   0  10  16     6089.52     6020.79    230.71 o 
   1  10  16       49.55      -11.38     73.24 o 
   2  10  16      757.55      771.52     75.98 o 
   3  10  16       37.41     -100.65     67.10 o 
   1  11  16      810.65      842.63     88.10 o 
   1   1  17     4594.30     4767.80     99.61 o 
   2   1  17     3333.78     3216.52     79.29 o 
   3   1  17    21434.48    22565.52    281.68 o 
   4   1  17      133.67        0.38     57.12 o 
   5   1  17     1663.07     1769.82     87.34 o 
   6   1  17      120.18      -48.03     76.17 o 
   7   1  17     3743.73     3887.89    130.40 o 
   0   2  17       97.56      -10.86     84.65 o 
   1   2  17     3775.39     3884.76    128.57 o 
   2   2  17     1912.59     1655.36     68.52 o 
   3   2  17        2.62       45.99     52.35 o 
   4   2  17     1418.09     1359.49     80.10 o 
   5   2  17     3878.20     3852.36    121.79 o 
   6   2  17      446.26      312.70     78.34 o 
   7   2  17     1802.62     1893.07    105.18 o 
   1   3  17     1825.96     1904.94     84.20 o 
   2   3  17      270.67      275.73     58.12 o 
   3   3  17     9804.97    10253.39    175.43 o 
   4   3  17      119.50       72.58     64.72 o 
   5   3  17      940.62      981.69     87.28 o 
   6   3  17      297.13      282.21     80.38 o 
   7   3  17     1881.53     1943.10    118.36 o 
   0   4  17       18.78       54.81    110.31 o 
   1   4  17     9281.61     9640.06    170.48 o 
   2   4  17       24.82       79.86     51.17 o 
   3   4  17      557.70      531.24     65.98 o 
   4   4  17      382.45      295.60     71.73 o 
   5   4  17     5384.23     5165.18    152.15 o 
   6   4  17       86.36      165.28     77.81 o 
   1   5  17     1775.20     1980.49     89.20 o 
   2   5  17      889.91      867.15     65.94 o 
   3   5  17     1135.29     1210.49     80.32 o 
   4   5  17      485.39      566.40     80.13 o 
   5   5  17      231.99      253.00     73.74 o 
   6   5  17       17.59       50.80     77.71 o 
   0   6  17     2678.29     2446.50    166.55 o 
   1   6  17    11378.36    11356.45    194.68 o 
   2   6  17      403.48      377.18     62.17 o 
   3   6  17      145.12      171.96     64.45 o 
   4   6  17      700.47      802.95    118.14 o 
   5   6  17    10066.14     9991.45    213.48 o 
   6   6  17      735.62      537.14     87.07 o 
   1   7  17      117.46       90.47     61.26 o 
   2   7  17       21.89       24.68     64.47 o 
   3   7  17     1091.20     1155.64     88.09 o 
   4   7  17      590.06      666.10     85.18 o 
   5   7  17       23.38      -24.15     77.71 o 
   0   8  17     2953.55     3124.04    185.40 o 
   1   8  17     6514.00     6872.98    156.84 o 
   2   8  17       17.38       84.37     59.90 o 
   3   8  17      224.46      231.58     73.51 o 
   4   8  17      546.43      326.10     83.32 o 
   1   9  17      714.24      739.41     82.81 o 
   2   9  17      472.40      497.03     79.65 o 
   3   9  17     4187.38     4282.35    137.15 o 
   0   0  18    11022.19    11872.04    430.63 o 
   1   0  18     1561.02     1231.97    131.12 o 
   2   0  18     4814.33     5120.74    189.82 o 
   3   0  18      134.18      226.00     89.46 o 
   4   0  18     4434.03     4565.60    196.21 o 
   5   0  18     1491.03     1479.64    138.31 o 
   6   0  18     7550.83     7821.59    283.43 o 
   1   1  18       29.07       54.84     53.72 o 
   2   1  18      742.38      751.62     60.63 o 
   3   1  18      231.63      286.31     60.31 o 
   4   1  18       36.49       21.40     59.33 o 
   5   1  18      345.20      262.28     66.51 o 
   6   1  18       11.51       21.69     68.88 o 
   0   2  18     7829.92     8567.08    305.16 o 
   1   2  18       31.47      190.47     69.97 o 
   2   2  18     2203.01     2676.69     89.16 o 
   3   2  18       63.38       23.22     56.46 o 
   4   2  18     3974.32     4052.71    135.52 o 
   5   2  18      113.14       -0.19     68.84 o 
   6   2  18     4809.23     4985.10    166.75 o 
   1   3  18       54.94       84.06     68.60 o 
   2   3  18     5768.17     5741.42    122.73 o 
   3   3  18      147.83      156.21     62.20 o 
   4   3  18     2258.38     2330.56    109.54 o 
   5   3  18        0.11       48.19     71.19 o 
   6   3  18       74.56      -44.15     73.96 o 
   0   4  18     3955.67     3956.16    197.57 o 
   1   4  18      151.67       59.55     73.61 o 
   2   4  18      534.72      582.02     76.28 o 
   3   4  18       77.53      135.29     64.88 o 
   4   4  18      736.89      694.79    105.02 o 
   5   4  18      616.07      495.47     81.29 o 
   1   5  18       42.42       50.40     70.46 o 
   2   5  18     9282.55     9732.68    187.31 o 
   3   5  18      175.52       24.40     62.34 o 
   4   5  18     5238.62     5865.88    163.97 o 
   5   5  18       90.61       89.42     74.26 o 
   0   6  18       86.51      229.29    108.63 o 
   1   6  18      606.55      775.42     93.48 o 
   2   6  18      268.25      347.65     72.73 o 
   3   6  18       10.20      -53.17     63.01 o 
   4   6  18       12.09      109.57     76.76 o 
   1   7  18      643.20      577.32     92.04 o 
   2   7  18     5857.11     5863.65    152.47 o 
   3   7  18     1229.33     1154.07     90.17 o 
   0   8  18     1501.48     1449.25    158.57 o 
   1   8  18      213.81      139.93     86.32 o 
   2   8  18      894.88     1088.09     93.11 o 
   1   1  19     1204.86     1432.96    135.24 o 
   2   1  19     1729.43     1657.22    202.71 o 
   3   1  19     9761.05    10655.63    208.45 o 
   4   1  19      239.22      147.47     74.07 o 
   5   1  19      364.28      401.96     82.69 o 
   0   2  19      697.06      519.22    110.02 o 
   1   2  19     1950.31     1933.10    109.26 o 
   2   2  19       71.72       67.42     79.97 o 
   3   2  19      169.34       87.17     70.01 o 
   4   2  19      295.45      233.02     74.48 o 
   1   3  19     2475.69     2768.19    132.80 o 
   2   3  19      181.10       96.58     74.08 o 
   3   3  19     6194.70     6585.32    198.32 o 
   4   3  19       31.08      -44.75     69.45 o 
   0   4  19      331.79      347.42    112.17 o 
   1   4  19     5626.91     5915.79    170.73 o 
   2   4  19       94.11      228.73     81.74 o 
   3   4  19      192.11      157.51     68.32 o 
   4   4  19       61.87       82.33     76.24 o 
   1   5  19       75.72      108.15     81.16 o 
   2   5  19      499.23      501.25     74.62 o 
   3   5  19       89.75       94.54     68.97 o 
   0   6  19     1298.36     1040.04    147.51 o 
   1   6  19     6808.79     7353.89    235.34 o 
   2   6  19      241.24      167.83     73.19 o 
   1   0  20      280.44      235.95    156.33 o 
   2   0  20     1964.38     2169.21    231.93 o 
   3   0  20        3.92     -152.67    142.81 o 
   1   1  20      280.04      201.96    112.67 o 
   2   1  20       81.69      331.28    154.87 o 
   0   2  20     5857.10     5849.82    336.39 o 
   1   2  20      224.97      120.53    110.13 o 
   2   2  20     2351.13     2041.39    163.81 o 
   1   3  20        3.83       79.25     80.65 o 
                                                 
